# Supplementary material for: 2,4-Dimethyl­phenyl 4-methyl­benzoate
Source: Acta Crystallogr Sect E Struct Rep Online. 2009 Oct 3;65(Pt 11):o2599. doi: 10.1107/S1600536809039397 (PMC2971170; doi:10.1107/S1600536809039397)
Supplement: Supplementary file 2 [file e-65-o2599-Isup2.hkl]

#
# h,k,l, Fc-squared, Fo-squared, sigma(Fo-squared) and status flag
#
data_I
_shelx_title ' E38'
_shelx_refln_list_code          4
_shelx_F_calc_maximum      235.19
_exptl_crystal_F_000       512.00
_reflns_d_resolution_high  0.8197
 
loop_
 _symmetry_equiv_pos_as_xyz
 'x, y, z'
 '-x+1/2, y+1/2, -z+1/2'
 '-x, -y, -z'
 'x-1/2, -y-1/2, z-1/2'
 
_cell_length_a    11.8022
_cell_length_b     7.4959
_cell_length_c    15.6288
_cell_angle_alpha  90.000
_cell_angle_beta  107.760
_cell_angle_gamma  90.000
 
_shelx_F_squared_multiplier     1.000
 
loop_
 _refln_index_h
 _refln_index_k
 _refln_index_l
 _refln_F_squared_calc
 _refln_F_squared_meas
 _refln_F_squared_sigma
 _refln_observed_status
   2   0   0     1765.18     1669.77      9.51 o
   4   0   0       26.67       27.39      0.41 o
   6   0   0      108.61       85.00      0.75 o
   8   0   0        3.99        3.58      0.52 o
  10   0   0       93.24       98.27      1.65 o
  12   0   0       12.38       13.85      1.61 o
   1   1   0       11.48       10.01      0.25 o
   2   1   0    23698.09    25469.52    138.37 o
   3   1   0      613.22      621.18      1.35 o
   4   1   0      137.57      138.88      0.67 o
   5   1   0       60.42       61.67      0.52 o
   6   1   0      423.61      402.44      1.92 o
   7   1   0       12.70       11.89      0.35 o
   8   1   0      167.68      153.50      1.00 o
   9   1   0        0.40        1.40      0.41 o
  10   1   0      205.02      210.64      1.79 o
  11   1   0        2.25        1.88      0.67 o
  12   1   0        0.93        1.01      1.05 o
  13   1   0        1.41        0.80      1.07 o
   0   2   0    55315.82    47277.76    276.40 o
   1   2   0      995.55     1029.57      4.89 o
   2   2   0     4830.16     4898.88     28.52 o
   3   2   0     1825.57     1879.69      5.42 o
   4   2   0      417.97      437.16      2.30 o
   5   2   0       11.83       12.11      0.32 o
   6   2   0        0.04        0.38      0.31 o
   7   2   0       10.57        8.56      0.39 o
   8   2   0       16.17       14.81      0.52 o
   9   2   0        1.69        2.87      0.53 o
  10   2   0       66.76       72.20      1.09 o
  11   2   0       69.42       71.95      1.26 o
  12   2   0        9.88        8.51      1.19 o
  13   2   0        2.43        1.98      1.23 o
   1   3   0        5.98        6.62      0.23 o
   2   3   0     2455.40     2523.10      6.28 o
   3   3   0      287.24      259.40      1.55 o
   4   3   0      618.67      617.65      4.24 o
   5   3   0        3.46        2.83      1.01 o
   6   3   0        3.91        4.02      0.47 o
   7   3   0        7.25        5.57      0.46 o
   8   3   0       31.76       33.70      0.69 o
   9   3   0       19.40       18.55      0.70 o
  10   3   0      129.83      131.11      1.61 o
  11   3   0        5.58        7.43      1.01 o
  12   3   0        2.55        2.62      1.08 o
   0   4   0     1121.94     1192.65      6.89 o
   1   4   0      358.64      314.13      1.83 o
   2   4   0     1768.07     1793.13      9.17 o
   3   4   0       42.63       46.20      0.67 o
   4   4   0      263.86      260.43      3.11 o
   5   4   0      162.99      150.56      1.46 o
   6   4   0        1.59        2.17      0.53 o
   7   4   0        0.23       -0.03      0.65 o
   8   4   0        1.39        1.14      0.70 o
   9   4   0        7.41        6.69      0.74 o
  10   4   0       13.75       15.77      0.83 o
  11   4   0       83.86       91.34      1.78 o
  12   4   0       10.04        9.94      1.29 o
   1   5   0        0.00       -0.01      0.29 o
   2   5   0       63.29       58.41      0.80 o
   3   5   0        9.09       11.91      0.42 o
   4   5   0      113.70      116.76      1.55 o
   5   5   0       43.90       43.59      0.86 o
   6   5   0       18.33       16.71      0.82 o
   7   5   0       71.04       60.05      0.97 o
   8   5   0       27.58       25.98      1.09 o
   9   5   0       15.42       16.99      0.93 o
  10   5   0       30.14       33.56      1.05 o
  11   5   0        6.45        7.80      0.99 o
   0   6   0       42.87       42.34      1.62 o
   1   6   0      149.38      140.72      1.61 o
   2   6   0       38.21       28.27      0.88 o
   3   6   0        5.56        5.75      0.79 o
   4   6   0        0.04       -0.02      0.45 o
   5   6   0       55.55       47.82      1.33 o
   6   6   0       24.42       21.51      0.82 o
   7   6   0        3.13        1.11      0.77 o
   8   6   0        0.89        1.53      0.99 o
   9   6   0        0.24        0.02      0.85 o
  10   6   0        1.12        2.08      1.06 o
   1   7   0       29.48       34.07      1.21 o
   2   7   0        0.12        0.57      0.70 o
   3   7   0        6.43        8.90      1.53 o
   4   7   0        0.68       -0.04      0.75 o
   5   7   0        5.76        3.27      0.93 o
   6   7   0        0.88        0.79      1.01 o
   7   7   0       21.78       21.27      1.34 o
   8   7   0       13.99       14.31      1.32 o
   0   8   0        0.29        3.36      1.40 o
   1   8   0        0.49        4.01      0.99 o
   2   8   0        0.38        1.19      1.08 o
   3   8   0        0.22        1.81      1.81 o
   4   8   0        4.71        3.48      1.05 o
   5   8   0        2.42        1.36      1.08 o
   6   8   0        4.71        4.62      1.33 o
   1   9   0       29.37       36.78      3.66 o
   2   9   0        1.88        3.87      1.44 o
 -13   0   1        9.43       13.12      1.74 o
 -11   0   1        1.74        3.68      0.86 o
  -9   0   1        3.82        4.43      0.44 o
  -7   0   1        1.86        0.84      0.32 o
  -5   0   1       42.28       49.91      0.51 o
  -3   0   1     1419.86     1394.90      6.96 o
   1   0   1    10410.19    11086.40     35.93 o
   3   0   1     2488.38     2424.96     14.00 o
   5   0   1       22.95       22.40      0.42 o
   7   0   1      264.85      288.94      2.63 o
   9   0   1      495.73      487.29      6.84 o
  11   0   1       73.25       69.47      2.08 o
  13   0   1        0.05       -0.07      1.44 o
 -13   1   1        0.06       -0.06      1.12 o
 -12   1   1        0.19       -0.05      1.09 o
 -11   1   1      104.31      100.92      1.31 o
 -10   1   1       15.07       16.23      0.56 o
  -9   1   1       68.68       70.63      0.74 o
  -8   1   1      113.97      107.11      1.06 o
  -7   1   1        6.88        8.58      0.77 o
  -6   1   1       70.13       62.59      0.48 o
  -5   1   1       83.62       86.10      0.44 o
  -4   1   1     2561.00     2599.45      5.83 o
  -3   1   1     3397.54     3384.63     13.09 o
  -2   1   1      368.99      397.72      3.43 o
  -1   1   1     3773.80     3812.70     16.87 o
   0   1   1       84.76       86.63      0.53 o
   1   1   1      255.31      262.22      0.97 o
   2   1   1       59.67       55.16      0.47 o
   3   1   1      203.18      212.54      1.07 o
   4   1   1       81.95       85.87      0.52 o
   5   1   1      145.71      137.22      0.84 o
   6   1   1       13.39       10.62      0.33 o
   7   1   1      446.05      432.89      2.53 o
   8   1   1       24.36       23.50      0.55 o
   9   1   1      136.73      122.67      1.06 o
  10   1   1       36.19       34.19      0.87 o
  11   1   1        0.00        0.63      0.69 o
  12   1   1        1.78        2.33      1.04 o
  13   1   1        1.78        2.42      1.11 o
 -13   2   1        7.22        8.38      1.33 o
 -12   2   1       13.23       15.06      1.25 o
 -11   2   1       15.00       18.79      0.83 o
 -10   2   1        8.47        6.77      0.60 o
  -9   2   1       22.41       21.01      0.60 o
  -8   2   1        9.26        9.41      0.43 o
  -7   2   1       15.45       12.79      0.36 o
  -6   2   1       23.83       34.33      0.47 o
  -5   2   1       21.86       21.90      0.61 o
  -4   2   1      110.50      118.03      0.77 o
  -3   2   1     1815.71     1690.79      6.67 o
  -2   2   1    13710.87    13755.17     61.80 o
  -1   2   1     2668.16     2718.82      6.84 o
   0   2   1      660.13      698.05      2.15 o
   1   2   1     1403.06     1433.63      4.02 o
   2   2   1     1406.65     1396.42      3.59 o
   3   2   1       70.54       60.09      0.58 o
   4   2   1        3.69        2.71      0.28 o
   5   2   1        0.62        0.11      0.24 o
   6   2   1        6.95        6.33      0.31 o
   7   2   1      189.30      188.30      1.25 o
   8   2   1       95.60       88.94      0.98 o
   9   2   1      287.23      290.72      2.09 o
  10   2   1        6.08        6.50      0.76 o
  11   2   1       54.20       50.23      1.15 o
  12   2   1       10.93        8.90      1.14 o
  13   2   1        0.01       -0.05      1.07 o
 -13   3   1        0.17       -0.02      1.20 o
 -12   3   1        0.22        1.01      1.16 o
 -11   3   1       26.89       24.00      1.08 o
 -10   3   1       18.28       23.12      1.04 o
  -9   3   1      145.56      143.87      1.11 o
  -8   3   1      105.02      101.29      0.96 o
  -7   3   1      158.05      150.25      1.43 o
  -6   3   1       70.50       63.55      2.02 o
  -5   3   1     1220.66     1273.93      9.79 o
  -4   3   1     2808.25     2886.25      8.12 o
  -3   3   1        3.82        0.55      0.30 o
  -2   3   1       33.62       35.66      0.48 o
  -1   3   1       48.19       53.79      0.45 o
   0   3   1       14.58       19.34      0.51 o
   1   3   1       80.47       69.80      0.52 o
   2   3   1      266.33      296.36      1.53 o
   3   3   1        1.53        1.50      0.43 o
   4   3   1      267.47      268.89      2.16 o
   5   3   1       39.08       41.74      0.86 o
   6   3   1      122.33      109.52      1.01 o
   7   3   1       66.10       59.34      0.98 o
   8   3   1       41.06       39.40      0.76 o
   9   3   1       87.13       87.10      1.36 o
  10   3   1       82.64       73.40      1.33 o
  11   3   1        3.69        5.96      1.19 o
  12   3   1        1.34        1.90      1.03 o
 -12   4   1        7.05       11.38      1.34 o
 -11   4   1       17.58       21.38      1.15 o
 -10   4   1        1.77        1.71      0.69 o
  -9   4   1        6.69        5.22      0.77 o
  -8   4   1       65.19       64.97      0.78 o
  -7   4   1       36.56       35.70      0.85 o
  -6   4   1       44.50       43.85      0.68 o
  -5   4   1      133.39      137.15      1.13 o
  -4   4   1      528.57      553.24      5.49 o
  -3   4   1      167.41      147.64      1.21 o
  -2   4   1     3041.03     2991.53      9.61 o
  -1   4   1     1130.96     1192.52      3.26 o
   0   4   1       40.11       31.41      0.57 o
   1   4   1        0.02        0.22      0.40 o
   2   4   1       22.47       22.19      0.75 o
   3   4   1       45.98       50.21      0.73 o
   4   4   1       42.46       36.31      0.79 o
   5   4   1        4.14        3.57      0.61 o
   6   4   1       41.82       37.12      1.01 o
   7   4   1       23.36       21.96      0.83 o
   8   4   1      105.41      102.23      1.44 o
   9   4   1       97.32       95.04      1.35 o
  10   4   1       12.41       14.79      0.90 o
  11   4   1        8.94        9.66      1.05 o
  12   4   1       11.60        9.74      1.32 o
 -11   5   1        8.84        7.43      0.98 o
 -10   5   1        2.82        3.03      0.83 o
  -9   5   1       15.38       16.66      0.91 o
  -8   5   1        0.00       -0.03      0.61 o
  -7   5   1       16.09       16.43      0.82 o
  -6   5   1      487.91      453.68      7.65 o
  -5   5   1      171.58      167.22      1.19 o
  -4   5   1      226.30      233.59      1.90 o
  -3   5   1       12.13       17.47      0.63 o
  -2   5   1       53.11       52.20      0.72 o
  -1   5   1      154.87      155.22      1.11 o
   0   5   1       56.29       57.14      0.83 o
   1   5   1       72.07       68.00      0.64 o
   2   5   1       76.95       92.60      0.78 o
   3   5   1        0.48        0.31      0.40 o
   4   5   1       58.52       56.01      0.87 o
   5   5   1        2.19        1.49      0.54 o
   6   5   1       89.27       85.53      1.29 o
   7   5   1        4.41        6.44      0.90 o
   8   5   1       17.63       19.17      0.98 o
   9   5   1        3.31        2.87      0.81 o
  10   5   1       17.87       15.77      0.95 o
  11   5   1        0.23        1.37      0.97 o
 -10   6   1        6.05        7.06      1.13 o
  -9   6   1        7.12        6.62      1.05 o
  -8   6   1       39.91       35.41      1.16 o
  -7   6   1       18.03       17.76      1.15 o
  -6   6   1       14.09       14.12      0.97 o
  -5   6   1       61.48       64.91      1.41 o
  -4   6   1      353.33      371.73      3.22 o
  -3   6   1       98.96       88.97      1.46 o
  -2   6   1      285.20      267.97      2.12 o
  -1   6   1       15.86       16.67      0.97 o
   0   6   1       33.64       32.80      1.13 o
   1   6   1        0.59       -0.04      0.72 o
   2   6   1        5.83        3.91      0.62 o
   3   6   1        1.29        0.60      0.49 o
   4   6   1        1.17        0.41      0.47 o
   5   6   1        7.05        6.26      0.73 o
   6   6   1        5.11        5.24      0.77 o
   7   6   1        2.20        2.51      0.82 o
   8   6   1        9.23       10.64      1.07 o
   9   6   1       12.18       10.91      0.99 o
  10   6   1        1.05        1.09      0.95 o
  -9   7   1        2.53        2.43      1.23 o
  -8   7   1        0.12        0.43      1.13 o
  -7   7   1       12.32       13.67      1.17 o
  -6   7   1      112.00      105.76      2.04 o
  -5   7   1        6.37        5.46      0.95 o
  -4   7   1       34.64       35.77      1.24 o
  -3   7   1       59.68       66.78      2.19 o
  -2   7   1        1.14        3.88      0.81 o
  -1   7   1       51.36       50.77      1.36 o
   0   7   1        0.28        2.62      0.90 o
   1   7   1        7.39        7.39      0.85 o
   2   7   1        5.21        3.77      0.80 o
   3   7   1        1.50        0.34      0.74 o
   4   7   1        0.00       -0.04      0.71 o
   5   7   1        0.43        0.04      1.01 o
   6   7   1       19.16       19.14      1.25 o
   7   7   1        0.05        1.50      1.13 o
   8   7   1       15.78       19.38      1.36 o
  -6   8   1        0.84        1.18      1.16 o
  -5   8   1        8.17        7.49      1.25 o
  -4   8   1       73.69       75.09      1.62 o
  -3   8   1       98.08      100.12      1.99 o
  -2   8   1       41.21       39.27      1.44 o
  -1   8   1        6.50       10.63      1.09 o
   0   8   1        3.41        5.64      0.95 o
   1   8   1        0.00        0.22      0.97 o
   2   8   1        0.80        0.13      1.06 o
   3   8   1        1.03       -0.05      1.06 o
   4   8   1        1.84       -0.05      1.02 o
   5   8   1        0.13        0.47      1.39 o
   6   8   1        1.81        0.54      1.38 o
  -2   9   1        8.96       14.51      1.41 o
  -1   9   1       21.50       26.23      1.82 o
   0   9   1        0.53        4.54      1.19 o
   1   9   1        0.09        2.82      1.42 o
   2   9   1        5.49        3.76      1.48 o
 -14   0   2       25.63       33.35      2.49 o
 -12   0   2       82.17       83.30      5.00 o
 -10   0   2        0.19        0.00      0.31 o
  -8   0   2       51.37       49.65      0.77 o
  -6   0   2       43.32       28.38      1.42 o
  -4   0   2      762.64      681.34      1.88 o
  -2   0   2     1405.57     1354.42     13.82 o
   0   0   2      290.31      307.28      1.19 o
   2   0   2      117.33      125.14      1.03 o
   4   0   2       30.72       45.34      0.64 o
   6   0   2      679.62      676.69      3.77 o
   8   0   2      465.44      459.36      2.78 o
  10   0   2       71.93       65.45      1.51 o
  12   0   2        1.99        2.99      1.47 o
 -14   1   2        0.09        0.74      1.16 o
 -13   1   2        0.83        1.54      1.15 o
 -12   1   2        0.29       -0.05      1.10 o
 -11   1   2        0.94        0.94      0.54 o
 -10   1   2      376.75      382.23      2.48 o
  -9   1   2       49.89       48.18      0.70 o
  -8   1   2        3.34        1.77      0.25 o
  -7   1   2        8.36       10.40      0.34 o
  -6   1   2      830.29      843.03      4.23 o
  -5   1   2       59.30       55.66      0.51 o
  -4   1   2     1056.25     1056.85      2.97 o
  -3   1   2     1416.66     1416.73      4.70 o
  -2   1   2     4510.30     4459.02     16.04 o
  -1   1   2      258.02      257.62      1.00 o
   0   1   2     2004.25     2001.56     11.95 o
   1   1   2      151.14      155.46      1.32 o
   2   1   2       18.57       17.92      0.26 o
   3   1   2        0.00        0.21      0.17 o
   4   1   2     1711.10     1799.72      2.63 o
   5   1   2      101.71      106.74      0.71 o
   6   1   2        0.38        0.26      0.28 o
   7   1   2       41.37       39.71      0.63 o
   8   1   2      430.72      415.73      1.92 o
   9   1   2        5.90        5.40      0.56 o
  10   1   2        3.88        4.26      0.69 o
  11   1   2        2.47        2.10      0.71 o
  12   1   2        2.78        1.50      0.84 o
  13   1   2        0.91        0.13      1.05 o
 -13   2   2        5.47        8.75      1.28 o
 -12   2   2        9.31        9.15      1.07 o
 -11   2   2       39.03       36.77      1.16 o
 -10   2   2       35.31       32.94      0.87 o
  -9   2   2       44.82       44.19      0.77 o
  -8   2   2       26.71       25.65      0.55 o
  -7   2   2       34.33       31.28      0.47 o
  -6   2   2       19.93       20.60      0.63 o
  -5   2   2      758.88      760.80      2.99 o
  -4   2   2       34.49       32.99      0.51 o
  -3   2   2      404.22      407.11      1.51 o
  -2   2   2      745.26      744.98      1.55 o
  -1   2   2      367.21      344.14      1.30 o
   0   2   2      395.84      371.49      1.03 o
   1   2   2      691.55      626.05      1.54 o
   2   2   2       25.15       21.28      0.40 o
   3   2   2      116.53      124.07      0.78 o
   4   2   2       13.99       18.37      0.39 o
   5   2   2        4.72        6.88      0.30 o
   6   2   2       65.17       81.70      1.22 o
   7   2   2        5.16        5.72      0.44 o
   8   2   2      179.03      178.44      1.36 o
   9   2   2       59.50       58.77      1.01 o
  10   2   2       84.78       79.11      1.92 o
  11   2   2       11.59       10.22      0.84 o
  12   2   2        0.36       -0.04      0.86 o
 -13   3   2       10.59       12.64      1.32 o
 -12   3   2        2.73        2.50      1.04 o
 -11   3   2        4.27        3.38      0.87 o
 -10   3   2       87.12       87.24      1.81 o
  -9   3   2      117.22      111.76      1.41 o
  -8   3   2       92.10       81.07      0.78 o
  -7   3   2       24.74       25.39      0.55 o
  -6   3   2       82.30       61.07      0.90 o
  -5   3   2       14.14       13.46      0.71 o
  -4   3   2      706.02      724.49      3.18 o
  -3   3   2     1496.41     1546.06      5.54 o
  -2   3   2      308.59      291.59      1.73 o
  -1   3   2      253.83      240.15      1.09 o
   0   3   2      618.02      633.42      2.01 o
   1   3   2      149.03      151.15      0.84 o
   2   3   2       36.64       47.33      0.72 o
   3   3   2       27.47       29.95      0.56 o
   4   3   2      307.32      341.78      2.77 o
   5   3   2      111.31       99.84      0.93 o
   6   3   2       13.22       12.84      0.48 o
   7   3   2      377.57      374.02      1.89 o
   8   3   2       36.31       39.27      0.85 o
   9   3   2        0.18        0.97      0.71 o
  10   3   2        1.21        1.43      0.71 o
  11   3   2        0.28       -0.04      0.75 o
  12   3   2        5.65        3.33      0.99 o
 -12   4   2        3.16        3.01      1.14 o
 -11   4   2        0.54        0.90      0.87 o
 -10   4   2       20.62       20.51      0.92 o
  -9   4   2        8.87        7.80      0.57 o
  -8   4   2      111.39      110.30      1.42 o
  -7   4   2      291.57      272.53      2.08 o
  -6   4   2       14.66       12.22      0.52 o
  -5   4   2      364.72      324.53      3.22 o
  -4   4   2      239.27      194.77      5.64 o
  -3   4   2      599.11      585.21      2.81 o
  -2   4   2      258.71      234.51      1.64 o
  -1   4   2      199.39      186.56      0.98 o
   0   4   2      189.93      181.17      1.28 o
   1   4   2      249.65      238.03      1.51 o
   2   4   2       93.20       73.75      0.84 o
   3   4   2        2.57        1.55      0.49 o
   4   4   2       16.77       23.25      0.84 o
   5   4   2       80.44       85.45      1.28 o
   6   4   2       47.36       39.55      0.90 o
   7   4   2       20.22       19.76      0.79 o
   8   4   2       24.65       23.96      0.86 o
   9   4   2       16.26       14.83      0.77 o
  10   4   2       50.77       48.73      1.35 o
  11   4   2        2.88        1.88      0.91 o
 -11   5   2        7.78        8.02      0.98 o
 -10   5   2        3.14        2.88      0.80 o
  -9   5   2       14.06       11.57      0.92 o
  -8   5   2       16.08       17.18      0.95 o
  -7   5   2      204.83      196.66      2.76 o
  -6   5   2      188.35      169.81      3.15 o
  -5   5   2      325.16      309.14      2.06 o
  -4   5   2        6.07        7.05      0.41 o
  -3   5   2       83.27       93.73      1.02 o
  -2   5   2       53.41       57.10      0.76 o
  -1   5   2       44.38       39.91      0.65 o
   0   5   2       37.50       35.12      0.67 o
   1   5   2       51.86       49.57      0.62 o
   2   5   2       48.24       47.80      0.73 o
   3   5   2        0.42        0.16      0.42 o
   4   5   2        0.88        0.16      0.57 o
   5   5   2       40.32       32.69      1.11 o
   6   5   2        1.84        2.91      0.85 o
   7   5   2      260.89      270.57      2.21 o
   8   5   2        1.47        2.98      0.82 o
   9   5   2        0.19       -0.04      0.71 o
  10   5   2        0.29       -0.04      0.77 o
 -10   6   2       11.01       11.45      1.16 o
  -9   6   2       23.79       21.27      1.02 o
  -8   6   2        7.46        7.35      0.92 o
  -7   6   2      109.77      104.32      1.73 o
  -6   6   2        5.62        9.80      1.30 o
  -5   6   2       71.24       62.94      0.93 o
  -4   6   2      207.95      200.47      2.02 o
  -3   6   2      467.49      456.19      3.63 o
  -2   6   2      122.30      102.80      1.87 o
  -1   6   2       13.11       10.10      0.77 o
   0   6   2       45.64       42.89      1.07 o
   1   6   2       17.17       13.41      0.70 o
   2   6   2        9.14        5.68      0.41 o
   3   6   2       11.45        7.82      0.50 o
   4   6   2        9.41        8.29      0.64 o
   5   6   2       46.50       49.11      1.19 o
   6   6   2       16.60       14.84      0.92 o
   7   6   2       18.42       19.14      1.02 o
   8   6   2       13.98       13.76      0.98 o
   9   6   2        0.03        0.80      1.12 o
  -9   7   2        1.22        1.29      1.05 o
  -8   7   2       12.46       14.49      1.12 o
  -7   7   2       51.88       48.47      2.28 o
  -6   7   2       11.98       13.25      1.19 o
  -5   7   2      109.70      106.85      1.67 o
  -4   7   2       72.11       79.65      1.46 o
  -3   7   2       12.71       13.08      0.95 o
  -2   7   2       19.02       19.56      0.94 o
  -1   7   2       23.82       21.66      1.21 o
   0   7   2       10.24        9.85      0.99 o
   1   7   2       20.51       19.70      1.12 o
   2   7   2        0.71       -0.04      0.75 o
   3   7   2        6.30        6.76      0.99 o
   4   7   2        1.63        1.38      0.83 o
   5   7   2       15.77       15.78      1.03 o
   6   7   2        0.27        2.25      1.05 o
   7   7   2       34.69       39.10      1.62 o
   8   7   2        1.14        1.22      1.36 o
  -6   8   2        0.11        0.05      1.23 o
  -5   8   2        2.00        4.85      1.20 o
  -4   8   2       27.60       32.03      1.20 o
  -3   8   2      127.01      137.87      2.69 o
  -2   8   2       74.58       81.59      3.20 o
  -1   8   2        8.35        7.53      1.12 o
   0   8   2        0.53        0.62      1.05 o
   1   8   2        0.01       -0.05      1.01 o
   2   8   2        1.96        1.39      1.36 o
   3   8   2        0.39       -0.05      1.03 o
   4   8   2        8.14        6.69      1.18 o
   5   8   2        0.79       -0.06      1.13 o
   6   8   2        2.77        3.49      1.46 o
  -2   9   2        0.33        4.56      1.51 o
  -1   9   2        3.77        3.69      1.45 o
   0   9   2        6.62        6.67      1.54 o
   1   9   2        0.03        0.64      1.34 o
 -13   0   3      116.16      120.31      4.84 o
 -11   0   3      180.34      203.18      2.99 o
  -9   0   3      185.08      190.17      2.97 o
  -7   0   3      270.01      276.35      3.01 o
  -5   0   3      725.09      797.45      2.30 o
  -3   0   3      123.19      127.74      1.24 o
  -1   0   3      125.84      109.02      0.67 o
   1   0   3     1087.33     1093.55      6.29 o
   3   0   3     1592.73     1595.94      6.23 o
   5   0   3      490.80      501.92      2.46 o
   7   0   3       18.73       26.14      0.67 o
   9   0   3       78.33       66.22      1.33 o
  11   0   3        8.89        7.77      0.95 o
 -14   1   3        2.36        2.89      1.27 o
 -13   1   3       47.62       55.80      1.81 o
 -12   1   3        0.16        1.08      1.16 o
 -11   1   3       92.19       97.85      1.60 o
 -10   1   3        2.28        2.16      0.31 o
  -9   1   3       12.45       14.16      0.51 o
  -8   1   3       65.57       63.34      0.64 o
  -7   1   3      277.11      354.15      1.54 o
  -6   1   3       96.44       95.68      0.68 o
  -5   1   3     1196.83     1300.00      3.88 o
  -4   1   3        0.01        0.12      0.15 o
  -3   1   3      893.26      892.75      1.82 o
  -2   1   3      787.90      749.42      1.98 o
  -1   1   3       91.97       93.74      0.44 o
   0   1   3      106.05      110.72      0.67 o
   1   1   3     1208.87     1174.76      2.59 o
   2   1   3      516.05      499.21      1.51 o
   3   1   3      379.58      399.84      1.16 o
   4   1   3       53.20       62.86      0.48 o
   5   1   3     2507.56     2707.43      7.34 o
   6   1   3       38.08       37.78      0.50 o
   7   1   3        1.03        1.38      0.37 o
   8   1   3        4.53        2.75      0.53 o
   9   1   3        3.04        4.37      0.60 o
  10   1   3        4.59        4.20      0.72 o
  11   1   3        9.04       12.27      0.83 o
  12   1   3        0.11        0.83      0.87 o
 -13   2   3       35.49       37.83      2.09 o
 -12   2   3        8.38        9.02      1.20 o
 -11   2   3       42.93       51.91      1.62 o
 -10   2   3      133.77      136.95      1.68 o
  -9   2   3      313.23      306.15      2.42 o
  -8   2   3       14.26       15.21      0.35 o
  -7   2   3       17.22       19.32      0.38 o
  -6   2   3       19.53       17.95      0.30 o
  -5   2   3      433.48      448.27      1.80 o
  -4   2   3       30.24       32.10      0.47 o
  -3   2   3       78.60       58.75      0.55 o
  -2   2   3      203.14      206.04      0.97 o
  -1   2   3        0.86        2.00      0.17 o
   0   2   3      586.85      562.71      1.92 o
   1   2   3       97.60       92.38      0.69 o
   2   2   3       86.09       87.30      0.68 o
   3   2   3     1884.25     2060.99      5.17 o
   4   2   3      451.69      464.17      2.63 o
   5   2   3       17.63       24.45      0.42 o
   6   2   3       95.80      105.81      0.87 o
   7   2   3       33.88       27.71      0.79 o
   8   2   3        0.01       -0.03      0.57 o
   9   2   3        5.68        6.41      0.69 o
  10   2   3        1.59        1.22      0.70 o
  11   2   3        0.09        0.10      0.76 o
  12   2   3        1.49        1.87      0.93 o
 -13   3   3        1.82        4.22      1.24 o
 -12   3   3        6.86        8.29      1.12 o
 -11   3   3       36.11       35.74      1.16 o
 -10   3   3       29.82       28.53      1.07 o
  -9   3   3       21.56       18.75      0.75 o
  -8   3   3      271.31      264.63      1.24 o
  -7   3   3      320.78      332.04      2.11 o
  -6   3   3      231.87      239.29      1.68 o
  -5   3   3      210.28      237.84      1.16 o
  -4   3   3       16.81       11.34      0.64 o
  -3   3   3       74.37       76.40      0.64 o
  -2   3   3      717.43      691.94      1.37 o
  -1   3   3      269.37      262.25      1.23 o
   0   3   3       14.13       20.41      0.36 o
   1   3   3     1088.09     1193.64      4.73 o
   2   3   3      442.80      423.25      2.38 o
   3   3   3      311.96      290.47      1.36 o
   4   3   3       39.67       47.59      0.64 o
   5   3   3      311.87      339.25      1.55 o
   6   3   3      152.06      141.14      1.47 o
   7   3   3       14.81       12.58      0.59 o
   8   3   3       11.17       10.54      0.76 o
   9   3   3        0.00       -0.03      0.67 o
  10   3   3       17.14       17.09      0.92 o
  11   3   3        2.86        3.27      0.80 o
  12   3   3        1.08        0.10      0.95 o
 -12   4   3        0.50        0.77      1.07 o
 -11   4   3        0.14        0.40      0.78 o
 -10   4   3       27.85       27.15      0.87 o
  -9   4   3      190.09      192.70      1.61 o
  -8   4   3      153.24      141.50      3.38 o
  -7   4   3       31.47       29.46      0.63 o
  -6   4   3       62.83       57.05      0.68 o
  -5   4   3      161.74      158.61      1.13 o
  -4   4   3       84.89       95.86      1.35 o
  -3   4   3        1.19        0.15      0.26 o
  -2   4   3      222.10      207.98      1.21 o
  -1   4   3       82.03       69.59      0.76 o
   0   4   3       56.33       48.76      0.75 o
   1   4   3        1.38        0.32      0.31 o
   2   4   3       68.80       86.49      1.30 o
   3   4   3      387.80      445.22      2.50 o
   4   4   3        9.80       11.65      0.68 o
   5   4   3        0.00       -0.02      0.45 o
   6   4   3        0.64        2.42      0.56 o
   7   4   3       60.51       65.04      1.33 o
   8   4   3       48.87       46.12      0.96 o
   9   4   3        0.55        0.65      0.61 o
  10   4   3        6.39        5.82      0.78 o
  11   4   3        2.56        1.91      0.86 o
 -11   5   3        1.74        3.37      0.97 o
 -10   5   3       10.85        9.99      0.84 o
  -9   5   3        6.76        5.52      0.81 o
  -8   5   3       49.18       54.64      1.20 o
  -7   5   3      240.00      240.02      2.42 o
  -6   5   3      214.86      212.42      2.01 o
  -5   5   3        4.66        6.48      0.57 o
  -4   5   3        0.00        0.66      0.38 o
  -3   5   3       52.94       53.15      0.98 o
  -2   5   3       84.75       80.73      1.24 o
  -1   5   3       44.17       39.32      0.67 o
   0   5   3      182.92      195.47      2.01 o
   1   5   3      133.96      149.13      1.43 o
   2   5   3        0.00        0.01      0.45 o
   3   5   3        5.61        4.59      0.50 o
   4   5   3        0.40        0.15      0.62 o
   5   5   3        0.23       -0.04      0.81 o
   6   5   3      147.71      149.88      2.18 o
   7   5   3       26.80       23.95      0.95 o
   8   5   3        0.07        0.21      0.70 o
   9   5   3        0.25        0.35      0.72 o
  10   5   3        1.62        1.87      0.87 o
 -10   6   3        0.69        0.58      1.08 o
  -9   6   3        3.36        5.25      0.92 o
  -8   6   3       72.53       64.56      1.34 o
  -7   6   3        3.69        4.50      1.40 o
  -6   6   3        6.31        8.46      0.71 o
  -5   6   3       36.67       41.59      1.01 o
  -4   6   3       26.15       24.38      1.46 o
  -3   6   3        0.16        1.25      0.87 o
  -2   6   3      148.13      141.94      1.84 o
  -1   6   3       53.87       50.34      1.19 o
   0   6   3       27.33       26.95      1.02 o
   1   6   3        0.00        0.08      0.48 o
   2   6   3       30.38       32.85      0.68 o
   3   6   3        0.02       -0.03      0.52 o
   4   6   3        1.78        0.98      0.62 o
   5   6   3       34.97       36.66      0.99 o
   6   6   3        5.09        6.94      0.91 o
   7   6   3        3.64        4.73      0.75 o
   8   6   3       16.78       17.80      1.18 o
   9   6   3        0.98        1.66      0.96 o
  -9   7   3       11.96       12.21      1.21 o
  -8   7   3        0.09        1.08      0.94 o
  -7   7   3       19.95       23.61      1.57 o
  -6   7   3       51.15       52.22      1.59 o
  -5   7   3       15.30       18.05      1.19 o
  -4   7   3        3.99        5.16      1.02 o
  -3   7   3       11.34       11.78      1.59 o
  -2   7   3       16.72       13.14      1.32 o
  -1   7   3        0.04        0.43      1.38 o
   0   7   3       32.55       26.80      1.51 o
   1   7   3        0.29       -0.06      1.13 o
   2   7   3        3.89        3.19      1.00 o
   3   7   3       30.22       31.60      1.31 o
   4   7   3        3.84        4.76      0.91 o
   5   7   3        1.60        2.90      0.93 o
   6   7   3       35.77       37.34      1.71 o
   7   7   3        4.84        3.98      1.14 o
  -6   8   3        2.13        2.89      1.26 o
  -5   8   3        0.18        1.80      0.94 o
  -4   8   3        9.99        9.88      1.08 o
  -3   8   3        6.75        7.82      1.79 o
  -2   8   3       30.78       28.58      3.28 o
  -1   8   3        0.89        2.64      1.56 o
   0   8   3        4.38        5.13      1.29 o
   1   8   3        1.96        0.70      1.32 o
   2   8   3        2.85        4.19      1.29 o
   3   8   3        1.03        0.31      1.05 o
   4   8   3        0.09        0.16      1.24 o
   5   8   3       13.82       14.56      1.35 o
  -1   9   3        0.40       -0.07      1.41 o
   0   9   3        0.33       -0.07      1.50 o
 -14   0   4        5.76        5.65      1.65 o
 -12   0   4      188.07      200.42      3.85 o
 -10   0   4        2.71        2.33      0.67 o
  -8   0   4        4.22        3.49      0.46 o
  -6   0   4     2055.00     2163.03      6.63 o
  -4   0   4      122.41      119.36      0.70 o
  -2   0   4      662.25      643.13      2.56 o
   0   0   4      312.76      313.14      1.19 o
   2   0   4      544.12      493.09      1.59 o
   4   0   4       22.63       35.23      0.53 o
   6   0   4        0.78        0.06      0.36 o
   8   0   4       12.63       13.26      0.97 o
  10   0   4       52.53       55.79      1.47 o
  12   0   4        0.04        1.59      1.20 o
 -14   1   4       36.93       38.85      1.74 o
 -13   1   4        1.14        1.72      1.06 o
 -12   1   4        2.60        1.77      0.96 o
 -11   1   4        3.94        4.04      1.02 o
 -10   1   4       78.54       84.16      1.00 o
  -9   1   4        8.81        7.34      0.38 o
  -8   1   4        1.73        3.73      0.22 o
  -7   1   4       16.32       16.43      0.33 o
  -6   1   4       18.06       23.48      0.33 o
  -5   1   4       17.99       16.83      0.28 o
  -4   1   4      989.90     1052.30      1.72 o
  -3   1   4      858.34      866.53      1.68 o
  -2   1   4      262.62      250.05      0.70 o
  -1   1   4      249.27      243.81      1.05 o
   0   1   4     1650.11     1596.38      3.25 o
   1   1   4      156.41      162.51      0.86 o
   2   1   4      725.43      800.66      2.27 o
   3   1   4      612.54      642.41      1.32 o
   4   1   4     1331.68     1353.19      2.73 o
   5   1   4      108.76      107.56      0.67 o
   6   1   4      137.95      128.63      1.07 o
   7   1   4        5.84        5.91      0.39 o
   8   1   4        1.58        2.37      0.53 o
   9   1   4        8.93        8.43      0.70 o
  10   1   4        5.56        5.32      0.76 o
  11   1   4        5.46        5.98      0.78 o
  12   1   4       24.44       23.68      1.18 o
 -13   2   4        8.99        9.81      1.21 o
 -12   2   4       80.28       86.80      1.95 o
 -11   2   4       22.69       18.29      0.84 o
 -10   2   4        1.11        1.65      0.44 o
  -9   2   4       16.92       16.32      0.60 o
  -8   2   4        0.16        0.54      0.17 o
  -7   2   4       37.19       33.49      0.44 o
  -6   2   4      573.41      628.20      2.35 o
  -5   2   4      357.20      345.07      1.26 o
  -4   2   4       43.19       46.30      0.47 o
  -3   2   4      756.75      779.91      2.10 o
  -2   2   4      742.01      738.70      1.94 o
  -1   2   4       46.76       41.93      0.39 o
   0   2   4       59.37       65.26      0.74 o
   1   2   4      360.34      371.53      1.69 o
   2   2   4      216.36      197.02      1.04 o
   3   2   4       16.67       17.29      0.34 o
   4   2   4       22.87       26.96      0.47 o
   5   2   4        0.96        1.92      0.31 o
   6   2   4        0.60        0.52      0.36 o
   7   2   4        1.37        1.50      0.46 o
   8   2   4       18.37       17.23      0.74 o
   9   2   4        1.28        0.95      0.65 o
  10   2   4       48.45       45.96      1.18 o
  11   2   4        4.45        2.87      0.80 o
  12   2   4        1.82        2.81      0.94 o
 -13   3   4        0.10       -0.01      1.02 o
 -12   3   4        4.15        2.81      1.00 o
 -11   3   4        2.00        1.23      0.74 o
 -10   3   4       22.18       25.35      1.08 o
  -9   3   4       59.47       52.30      1.01 o
  -8   3   4        8.85        9.71      0.50 o
  -7   3   4       98.48       98.69      0.94 o
  -6   3   4        3.38        7.04      0.49 o
  -5   3   4        0.49        0.55      0.34 o
  -4   3   4        0.13        0.52      0.29 o
  -3   3   4      626.03      664.89      1.48 o
  -2   3   4       45.54       53.61      0.52 o
  -1   3   4        8.06       11.56      0.28 o
   0   3   4      101.30      113.63      0.70 o
   1   3   4       15.82       13.34      0.35 o
   2   3   4       32.30       26.62      0.75 o
   3   3   4      587.04      625.30      4.15 o
   4   3   4      615.83      635.77      2.69 o
   5   3   4       81.85       85.45      1.07 o
   6   3   4        0.21        0.37      0.40 o
   7   3   4        7.06        5.60      0.51 o
   8   3   4       52.45       46.92      1.05 o
   9   3   4        4.13        4.23      0.69 o
  10   3   4        3.93        3.76      0.78 o
  11   3   4        5.99        4.84      0.84 o
 -12   4   4        0.34        0.55      1.02 o
 -11   4   4        7.26        5.48      0.84 o
 -10   4   4        0.10        0.10      0.62 o
  -9   4   4        7.60        9.09      0.91 o
  -8   4   4        1.09        1.50      0.56 o
  -7   4   4        0.01        0.23      0.47 o
  -6   4   4       26.21       28.17      0.65 o
  -5   4   4       26.85       23.08      0.91 o
  -4   4   4       51.41       56.29      1.46 o
  -3   4   4       96.55       91.31      1.23 o
  -2   4   4      294.20      301.14      1.16 o
  -1   4   4      285.68      285.34      1.99 o
   0   4   4        8.01        7.05      0.33 o
   1   4   4      171.00      182.40      2.93 o
   2   4   4       24.20       20.71      1.08 o
   3   4   4        0.99        0.06      0.41 o
   4   4   4        0.70        1.12      0.58 o
   5   4   4        3.30        5.28      0.49 o
   6   4   4       28.16       21.60      0.74 o
   7   4   4        0.57        1.19      0.53 o
   8   4   4        1.62        1.88      0.61 o
   9   4   4        6.76        4.87      0.76 o
  10   4   4        6.06        5.43      0.82 o
  11   4   4        0.47        1.63      0.98 o
 -12   5   4        0.03        1.01      1.00 o
 -11   5   4        0.48        0.85      0.91 o
 -10   5   4        1.28        2.12      0.92 o
  -9   5   4       12.97       13.07      0.87 o
  -8   5   4        4.76        5.48      0.72 o
  -7   5   4       25.20       28.50      0.96 o
  -6   5   4       29.21       28.02      0.83 o
  -5   5   4        1.01        1.91      0.50 o
  -4   5   4        3.91        4.04      0.63 o
  -3   5   4       24.69       30.66      0.69 o
  -2   5   4        1.67        2.45      0.41 o
  -1   5   4      100.03       97.17      0.96 o
   0   5   4       76.68       77.16      1.01 o
   1   5   4      280.70      269.39      1.71 o
   2   5   4        9.39       11.22      0.61 o
   3   5   4       23.03       21.05      0.82 o
   4   5   4       10.20       13.35      0.78 o
   5   5   4        1.24        0.63      0.63 o
   6   5   4        2.74        1.89      0.67 o
   7   5   4       46.74       45.90      1.04 o
   8   5   4       24.80       23.99      0.92 o
   9   5   4        3.15        2.31      0.82 o
  10   5   4        1.26        1.94      1.15 o
 -10   6   4        4.71        4.85      1.05 o
  -9   6   4        2.73        2.02      0.87 o
  -8   6   4        2.37        2.47      0.88 o
  -7   6   4        0.58        0.84      0.76 o
  -6   6   4        0.01        0.65      0.87 o
  -5   6   4        1.95        2.96      0.84 o
  -4   6   4        6.20        5.80      0.69 o
  -3   6   4        1.81        1.88      0.69 o
  -2   6   4       11.88       11.76      0.97 o
  -1   6   4      116.45      113.93      1.58 o
   0   6   4       25.26       23.42      0.83 o
   1   6   4       11.73       10.17      0.44 o
   2   6   4        0.03        0.20      0.53 o
   3   6   4        0.15        0.42      0.68 o
   4   6   4        1.06        0.28      0.74 o
   5   6   4        0.20        0.54      0.78 o
   6   6   4       32.84       34.12      1.16 o
   7   6   4        8.64        8.89      1.07 o
   8   6   4        0.03       -0.04      0.90 o
   9   6   4        0.15       -0.05      0.91 o
  -9   7   4        1.32        2.08      0.94 o
  -8   7   4       10.74       12.98      1.01 o
  -7   7   4        0.33        1.28      0.85 o
  -6   7   4        6.12        7.19      0.93 o
  -5   7   4        5.54        6.11      0.98 o
  -4   7   4        9.20        6.52      0.98 o
  -3   7   4        4.04        4.29      1.46 o
  -2   7   4       16.32       17.58      1.13 o
  -1   7   4        5.48        4.60      1.29 o
   0   7   4        2.71        2.33      1.20 o
   1   7   4       47.69       41.01      1.24 o
   2   7   4       36.98       33.90      1.12 o
   3   7   4        5.19        5.94      1.09 o
   4   7   4       15.31       17.42      1.07 o
   5   7   4        8.67        8.29      0.97 o
   6   7   4        8.45        8.55      1.13 o
   7   7   4        5.64        3.70      1.22 o
  -6   8   4        3.33        3.86      0.93 o
  -5   8   4        1.00        1.29      1.00 o
  -4   8   4       11.18       10.07      1.09 o
  -3   8   4        1.52        1.21      1.38 o
  -2   8   4        1.13        0.71      2.41 o
  -1   8   4        7.42        3.34      1.78 o
   0   8   4       12.64        9.72      1.50 o
   1   8   4        0.22        1.50      1.27 o
   2   8   4        0.32        0.58      1.29 o
   3   8   4        1.87        1.94      1.10 o
   4   8   4        0.85        0.73      1.21 o
   5   8   4        0.49        1.74      1.20 o
 -13   0   5       30.27       20.63      1.89 o
 -11   0   5        1.40        1.47      1.50 o
  -9   0   5        9.65        8.85      0.57 o
  -7   0   5      107.82       87.27      1.11 o
  -5   0   5     2200.51     2423.28     12.58 o
  -3   0   5      350.28      313.40      0.92 o
  -1   0   5     1452.06     1431.92      5.12 o
   1   0   5        0.34        1.43      0.19 o
   3   0   5      269.38      250.61      1.06 o
   5   0   5       36.99       28.21      0.52 o
   7   0   5        0.00        0.52      0.54 o
   9   0   5       21.73       23.00      1.36 o
  11   0   5        2.34        1.23      0.93 o
 -14   1   5        0.01        0.82      1.00 o
 -13   1   5       17.56       18.19      1.27 o
 -12   1   5        0.19        1.41      1.05 o
 -11   1   5       33.46       28.98      1.24 o
 -10   1   5        4.23        4.59      0.40 o
  -9   1   5       18.36       15.24      0.37 o
  -8   1   5       21.08       21.39      0.36 o
  -7   1   5      552.66      633.65      3.41 o
  -6   1   5       32.32       42.64      0.42 o
  -5   1   5      608.17      588.25      1.87 o
  -4   1   5        3.91        4.14      0.18 o
  -3   1   5       54.23       61.79      0.39 o
  -2   1   5      128.05      123.60      0.54 o
  -1   1   5       38.08       42.16      0.40 o
   0   1   5       35.46       38.04      0.33 o
   1   1   5      178.34      157.85      0.60 o
   2   1   5      157.42      169.17      0.71 o
   3   1   5      749.19      907.26      2.31 o
   4   1   5       35.74       38.11      0.41 o
   5   1   5       34.36       41.06      1.20 o
   6   1   5        5.26        4.93      0.36 o
   7   1   5       18.99       15.99      0.52 o
   8   1   5        1.91        2.33      0.58 o
   9   1   5        0.03        0.65      0.60 o
  10   1   5        6.75        5.20      0.77 o
  11   1   5       15.75       19.65      0.99 o
 -14   2   5        2.96        2.33      1.22 o
 -13   2   5       11.45       10.88      1.23 o
 -12   2   5        0.09        0.21      1.00 o
 -11   2   5        2.02        2.32      0.82 o
 -10   2   5       19.47       16.66      0.78 o
  -9   2   5       42.79       38.54      0.79 o
  -8   2   5      100.68      105.16      0.94 o
  -7   2   5       22.37       27.62      0.37 o
  -6   2   5      125.33      133.33      0.83 o
  -5   2   5      375.29      430.22      1.43 o
  -4   2   5      983.67     1005.20      2.50 o
  -3   2   5      131.16      136.89      0.71 o
  -2   2   5      285.42      268.63      0.89 o
  -1   2   5        0.14        0.26      0.18 o
   0   2   5      154.20      156.52      0.95 o
   1   2   5       56.96       49.69      0.65 o
   2   2   5      462.07      479.83      2.48 o
   3   2   5       16.62       16.30      0.47 o
   4   2   5      100.14       96.99      0.69 o
   5   2   5       33.51       39.95      0.70 o
   6   2   5       11.86       11.30      0.56 o
   7   2   5       31.07       25.62      0.68 o
   8   2   5       84.26       83.60      1.23 o
   9   2   5        5.44        4.99      0.68 o
  10   2   5        6.72        7.79      0.80 o
  11   2   5        0.08        0.29      0.75 o
 -13   3   5        3.68        2.87      1.19 o
 -12   3   5        3.72        2.29      1.06 o
 -11   3   5        0.20       -0.01      0.65 o
 -10   3   5        0.89        1.17      0.36 o
  -9   3   5       24.47       22.71      0.52 o
  -8   3   5       14.78       15.07      0.46 o
  -7   3   5       63.86       70.60      0.80 o
  -6   3   5       45.43       50.95      0.64 o
  -5   3   5      114.40      126.04      1.14 o
  -4   3   5        0.26        0.38      0.19 o
  -3   3   5        0.31        3.54      0.25 o
  -2   3   5      364.24      383.04      1.42 o
  -1   3   5      180.98      193.33      0.88 o
   0   3   5        2.46        2.24      0.21 o
   1   3   5       30.34       37.47      0.42 o
   2   3   5      360.95      338.21      2.70 o
   3   3   5      209.90      219.11      1.34 o
   4   3   5       43.22       49.86      0.67 o
   5   3   5       24.12       28.66      0.60 o
   6   3   5        0.96        0.13      0.41 o
   7   3   5       41.90       34.73      1.02 o
   8   3   5        2.27        2.34      0.65 o
   9   3   5        6.05        5.06      0.74 o
  10   3   5        4.40        3.34      0.82 o
  11   3   5        0.03       -0.05      0.99 o
 -12   4   5        0.02        1.74      1.00 o
 -11   4   5        7.44        6.48      0.90 o
 -10   4   5       46.54       44.63      0.92 o
  -9   4   5       19.29       19.94      0.75 o
  -8   4   5       16.35       19.00      0.61 o
  -7   4   5      119.38      122.65      1.11 o
  -6   4   5       13.80       11.05      0.50 o
  -5   4   5        2.49        2.22      0.40 o
  -4   4   5       38.84       42.14      0.50 o
  -3   4   5      210.50      211.46      1.54 o
  -2   4   5       41.95       51.22      0.58 o
  -1   4   5      263.32      290.89      1.56 o
   0   4   5       40.74       50.04      0.76 o
   1   4   5        0.04        0.11      0.28 o
   2   4   5       13.38       13.49      0.47 o
   3   4   5        0.97        1.02      0.32 o
   4   4   5        6.43        6.17      0.48 o
   5   4   5       90.28       87.70      1.00 o
   6   4   5       18.32       15.91      0.64 o
   7   4   5       55.16       51.38      0.94 o
   8   4   5       39.81       37.78      0.89 o
   9   4   5        0.08       -0.04      0.85 o
  10   4   5        3.12        2.87      0.97 o
 -12   5   5        4.14        3.88      0.98 o
 -11   5   5        0.83        0.83      0.89 o
 -10   5   5        1.35        2.90      0.82 o
  -9   5   5       26.14       25.57      0.91 o
  -8   5   5        0.29        0.25      0.62 o
  -7   5   5        6.61        5.97      0.62 o
  -6   5   5        7.02        6.21      0.62 o
  -5   5   5        0.01        0.30      0.47 o
  -4   5   5        0.90        0.38      0.28 o
  -3   5   5        7.14        8.65      0.47 o
  -2   5   5       71.70       73.09      0.79 o
  -1   5   5       59.07       61.18      0.79 o
   0   5   5        6.11        7.24      0.41 o
   1   5   5       73.20       69.00      1.02 o
   2   5   5      106.18      104.46      1.27 o
   3   5   5       66.20       61.58      1.07 o
   4   5   5        8.20        9.88      0.70 o
   5   5   5        5.68        4.01      0.62 o
   6   5   5       13.31       12.25      0.67 o
   7   5   5        3.79        3.30      0.78 o
   8   5   5       11.82       10.89      0.82 o
   9   5   5        1.05        1.46      0.76 o
 -10   6   5       11.99       13.66      1.03 o
  -9   6   5        0.02        0.93      0.76 o
  -8   6   5        2.50        2.50      0.74 o
  -7   6   5       14.77       14.00      0.88 o
  -6   6   5       10.11        9.24      0.82 o
  -5   6   5        9.11        9.26      0.80 o
  -4   6   5        4.42        4.75      0.69 o
  -3   6   5        0.46        0.67      0.51 o
  -2   6   5       29.61       27.53      0.71 o
  -1   6   5       37.67       38.61      1.31 o
   0   6   5       15.53       15.91      0.77 o
   1   6   5       79.38       73.57      1.82 o
   2   6   5        0.45        1.05      0.73 o
   3   6   5       29.90       29.22      1.17 o
   4   6   5       34.02       32.46      1.30 o
   5   6   5        1.42        0.47      0.85 o
   6   6   5       17.56       16.68      1.22 o
   7   6   5        2.28        3.03      0.88 o
   8   6   5        3.68        2.42      0.90 o
  -9   7   5        4.85        5.40      0.96 o
  -8   7   5        0.01        1.29      0.85 o
  -7   7   5        2.65        2.54      0.87 o
  -6   7   5        2.60        2.71      0.94 o
  -5   7   5        2.92        2.57      0.85 o
  -4   7   5        1.18        0.51      0.81 o
  -3   7   5        6.28        4.99      0.99 o
  -2   7   5        3.51        2.86      0.96 o
  -1   7   5        2.86        1.41      1.19 o
   0   7   5        0.19        1.19      0.86 o
   1   7   5       28.66       30.04      1.26 o
   2   7   5        3.03        3.60      0.89 o
   3   7   5       12.12        9.33      0.98 o
   4   7   5        5.69        6.42      0.99 o
   5   7   5        5.94        6.25      1.02 o
   6   7   5        1.12        0.19      1.00 o
  -6   8   5        2.57        3.26      1.04 o
  -5   8   5        0.88        0.32      1.00 o
  -4   8   5        0.01       -0.05      1.05 o
  -3   8   5        2.85        1.90      1.16 o
  -2   8   5        0.00       -0.09      1.84 o
  -1   8   5       10.67        9.25      1.41 o
   0   8   5        0.94        2.50      1.58 o
   1   8   5       25.43       22.03      1.67 o
   2   8   5        1.57        1.67      1.40 o
   3   8   5        5.09        5.05      1.27 o
   4   8   5        5.60        5.50      1.33 o
 -14   0   6        1.26        1.42      1.59 o
 -12   0   6       44.11       37.21      2.04 o
 -10   0   6        0.67        0.46      0.61 o
  -8   0   6        0.03        0.98      0.62 o
  -6   0   6      386.48      442.56      2.42 o
  -4   0   6       44.64       46.21      0.46 o
  -2   0   6      546.33      566.31      3.08 o
   0   0   6      504.60      480.06      3.55 o
   2   0   6      413.06      457.31      2.65 o
   4   0   6        0.72        0.32      0.25 o
   6   0   6       84.13       89.51      1.12 o
   8   0   6        5.48        5.63      0.79 o
  10   0   6        9.99        9.26      1.18 o
 -14   1   6        3.40        3.47      1.04 o
 -13   1   6        2.43        3.75      0.99 o
 -12   1   6        3.09        2.87      1.04 o
 -11   1   6       10.91       11.29      0.85 o
 -10   1   6        1.89        0.68      0.56 o
  -9   1   6       49.46       49.81      0.97 o
  -8   1   6      276.13      301.84      2.22 o
  -7   1   6       35.02       37.34      0.43 o
  -6   1   6      231.37      217.35      1.05 o
  -5   1   6      253.63      286.55      0.83 o
  -4   1   6        0.50        1.29      0.16 o
  -3   1   6      108.83      115.78      0.59 o
  -2   1   6       84.46      111.47      0.53 o
  -1   1   6      169.47      186.44      0.73 o
   0   1   6     1852.84     2027.75      6.70 o
   1   1   6      199.92      212.94      1.06 o
   2   1   6        6.40       11.09      0.26 o
   3   1   6       80.88       74.10      0.81 o
   4   1   6       33.91       33.22      0.43 o
   5   1   6       14.49       14.88      0.36 o
   6   1   6        2.25        0.97      0.35 o
   7   1   6        9.84        9.72      0.52 o
   8   1   6       38.72       35.05      0.92 o
   9   1   6        0.94        0.76      0.65 o
  10   1   6        0.42        0.95      0.71 o
  11   1   6        1.02        1.10      0.81 o
 -14   2   6        3.69        2.53      1.10 o
 -13   2   6        0.77        1.97      1.06 o
 -12   2   6       12.74       11.93      1.00 o
 -11   2   6        3.24        3.79      0.84 o
 -10   2   6        0.20        0.27      0.34 o
  -9   2   6        3.96        2.44      0.40 o
  -8   2   6        2.13        3.28      0.26 o
  -7   2   6        9.06        9.62      0.32 o
  -6   2   6       37.41       52.69      0.46 o
  -5   2   6      115.36      140.12      0.79 o
  -4   2   6       20.62       20.41      0.35 o
  -3   2   6      140.84      137.06      0.77 o
  -2   2   6       77.71       71.41      0.53 o
  -1   2   6       20.86       25.37      0.33 o
   0   2   6        0.79        1.50      0.29 o
   1   2   6       58.74       59.12      0.69 o
   2   2   6        6.97        8.70      0.34 o
   3   2   6      275.52      262.93      1.58 o
   4   2   6       77.81       66.91      0.67 o
   5   2   6        0.59        0.70      0.43 o
   6   2   6        0.06        0.24      0.46 o
   7   2   6        3.82        3.35      0.58 o
   8   2   6        1.85        2.32      0.65 o
   9   2   6        4.30        3.13      0.69 o
  10   2   6        2.87        2.72      0.78 o
  11   2   6        4.22        5.40      0.99 o
 -13   3   6        1.60        1.99      1.16 o
 -12   3   6       19.70       20.24      1.16 o
 -11   3   6        2.21        2.42      0.91 o
 -10   3   6       14.82       15.97      0.78 o
  -9   3   6       23.37       24.52      0.66 o
  -8   3   6        1.09        0.94      0.32 o
  -7   3   6        0.24       -0.02      0.35 o
  -6   3   6       13.39       12.36      0.44 o
  -5   3   6      114.88      120.69      0.84 o
  -4   3   6      203.74      215.25      1.16 o
  -3   3   6        2.60        2.59      0.26 o
  -2   3   6      233.87      238.39      1.04 o
  -1   3   6        1.82        2.91      0.21 o
   0   3   6       12.15       15.78      0.51 o
   1   3   6       22.11       22.66      0.71 o
   2   3   6       29.09       24.87      0.72 o
   3   3   6       18.44       21.30      0.40 o
   4   3   6      151.27      141.09      1.13 o
   5   3   6        1.10        1.32      0.39 o
   6   3   6        0.85        0.44      0.40 o
   7   3   6       33.25       29.71      0.86 o
   8   3   6       21.89       20.82      0.87 o
   9   3   6        2.89        2.71      0.72 o
  10   3   6        0.47        1.52      0.93 o
 -12   4   6        0.26        1.48      1.03 o
 -11   4   6        0.63        1.91      0.85 o
 -10   4   6        1.07        2.01      0.73 o
  -9   4   6        1.10        0.97      0.52 o
  -8   4   6        0.24       -0.02      0.44 o
  -7   4   6        0.00       -0.02      0.47 o
  -6   4   6       21.02       18.79      0.61 o
  -5   4   6        3.92        5.75      0.51 o
  -4   4   6       31.17       31.54      0.48 o
  -3   4   6        3.93        4.56      0.32 o
  -2   4   6        4.23        2.90      0.29 o
  -1   4   6      170.02      151.92      0.93 o
   0   4   6      156.33      144.52      1.13 o
   1   4   6        2.24        2.66      0.27 o
   2   4   6       13.41       14.39      0.42 o
   3   4   6       18.44       13.27      0.35 o
   4   4   6       26.04       23.24      0.66 o
   5   4   6       92.05       86.95      0.98 o
   6   4   6       20.76       19.11      0.67 o
   7   4   6        9.75        8.52      0.62 o
   8   4   6        4.01        4.02      0.90 o
   9   4   6        0.12        0.63      0.96 o
  10   4   6        1.04        0.79      0.95 o
 -12   5   6        4.53        5.73      0.98 o
 -11   5   6       10.50       10.71      1.03 o
 -10   5   6        0.26        0.83      0.78 o
  -9   5   6        3.67        4.08      0.64 o
  -8   5   6        5.49        4.38      0.62 o
  -7   5   6       24.37       26.31      0.77 o
  -6   5   6        0.24        0.63      0.56 o
  -5   5   6        0.40        0.32      0.47 o
  -4   5   6        1.07        0.91      0.39 o
  -3   5   6       13.09       11.79      0.48 o
  -2   5   6       18.78       16.14      0.49 o
  -1   5   6       15.64       14.88      0.43 o
   0   5   6       23.23       23.91      0.73 o
   1   5   6       25.33       27.71      0.65 o
   2   5   6       33.67       32.88      0.76 o
   3   5   6       33.28       27.28      0.75 o
   4   5   6       43.41       40.59      1.19 o
   5   5   6        5.09        5.19      0.54 o
   6   5   6        0.05       -0.03      0.66 o
   7   5   6       20.20       16.90      0.89 o
   8   5   6        6.27        5.05      0.82 o
   9   5   6        0.77        1.25      0.97 o
 -10   6   6        1.23        3.44      0.90 o
  -9   6   6       15.75       15.70      0.91 o
  -8   6   6        8.02        9.03      0.78 o
  -7   6   6        0.82        1.40      0.76 o
  -6   6   6        4.12        3.18      0.84 o
  -5   6   6        0.15       -0.04      0.80 o
  -4   6   6        0.41        0.24      0.69 o
  -3   6   6        1.39        1.06      0.48 o
  -2   6   6       15.53       17.11      0.66 o
  -1   6   6       44.75       35.12      0.97 o
   0   6   6       53.77       45.79      1.88 o
   1   6   6       22.22       21.43      0.79 o
   2   6   6        4.29        2.47      0.90 o
   3   6   6        1.31        0.56      0.86 o
   4   6   6       12.54       12.87      1.04 o
   5   6   6       67.54       64.34      2.29 o
   6   6   6        1.19        1.20      0.83 o
   7   6   6        8.41        8.75      1.00 o
   8   6   6        0.04        0.99      0.91 o
  -9   7   6        0.07        1.98      0.99 o
  -8   7   6        0.32        1.01      0.82 o
  -7   7   6        0.29        0.42      0.96 o
  -6   7   6        0.52       -0.05      0.90 o
  -5   7   6        0.07       -0.04      0.88 o
  -4   7   6        3.05        2.12      0.87 o
  -3   7   6        0.48        1.52      0.93 o
  -2   7   6        0.45       -0.06      1.24 o
  -1   7   6        5.01        3.70      1.24 o
   0   7   6        3.66        4.74      0.93 o
   1   7   6        1.08        1.91      1.01 o
   2   7   6       63.18       71.48      1.57 o
   3   7   6       30.42       29.94      1.24 o
   4   7   6        4.47        5.24      1.02 o
   5   7   6        0.48        1.44      0.96 o
   6   7   6        0.70        1.62      0.96 o
  -6   8   6        0.00       -0.05      1.08 o
  -5   8   6        1.92        0.89      0.99 o
  -4   8   6        0.57       -0.05      0.93 o
  -3   8   6        1.35       -0.05      1.07 o
  -2   8   6        3.19        3.18      1.40 o
  -1   8   6        1.50       -0.07      1.32 o
   0   8   6       24.05       25.23      1.78 o
   1   8   6       29.33       32.85      2.37 o
   2   8   6        3.46        4.37      1.45 o
   3   8   6        2.76        2.71      1.24 o
 -13   0   7        5.74        4.99      1.70 o
 -11   0   7        1.44        2.81      0.87 o
  -9   0   7      194.61      186.42      2.19 o
  -7   0   7        0.48        1.89      0.41 o
  -5   0   7       22.04       17.94      0.39 o
  -3   0   7     3613.47     3877.88     10.55 o
  -1   0   7      101.55       91.21      0.80 o
   1   0   7     2043.50     2235.59     11.84 o
   3   0   7       32.60       34.80      0.47 o
   5   0   7        9.08       10.63      0.47 o
   7   0   7        9.20       15.86      0.76 o
   9   0   7       11.79       11.11      1.11 o
  11   0   7        0.00       -0.05      1.02 o
 -14   1   7        0.70        1.29      1.09 o
 -13   1   7       16.52       16.25      1.18 o
 -12   1   7        0.13        0.98      0.88 o
 -11   1   7       34.08       28.59      1.05 o
 -10   1   7       25.97       25.11      0.90 o
  -9   1   7        0.17        0.25      0.43 o
  -8   1   7       18.15       18.55      0.40 o
  -7   1   7      145.57      149.81      1.25 o
  -6   1   7       33.83       32.74      0.28 o
  -5   1   7        6.19        3.57      0.26 o
  -4   1   7       69.52       67.23      0.46 o
  -3   1   7       30.77       19.68      0.41 o
  -2   1   7      535.23      590.60      2.19 o
  -1   1   7     2850.22     3300.17     10.19 o
   0   1   7       45.54       44.05      0.38 o
   1   1   7       41.05       33.84      0.47 o
   2   1   7      174.02      177.68      0.80 o
   3   1   7        0.41        0.73      0.23 o
   4   1   7        0.28        0.19      0.27 o
   5   1   7       34.80       36.22      0.56 o
   6   1   7        3.09        2.17      0.37 o
   7   1   7       99.66       90.19      1.04 o
   8   1   7        0.20        0.67      0.64 o
   9   1   7       19.21       17.59      0.87 o
  10   1   7        1.68        2.15      0.79 o
  11   1   7        8.98       11.91      0.89 o
 -14   2   7        5.53        6.77      1.25 o
 -13   2   7       19.44       17.78      1.35 o
 -12   2   7        3.01        2.52      0.88 o
 -11   2   7        0.67        0.61      0.79 o
 -10   2   7       13.62       14.72      0.56 o
  -9   2   7       50.70       45.95      0.74 o
  -8   2   7        0.07        0.41      0.34 o
  -7   2   7       17.83       17.64      0.29 o
  -6   2   7       42.34       46.62      0.46 o
  -5   2   7      121.04      133.35      0.76 o
  -4   2   7      130.19      120.41      0.70 o
  -3   2   7     1237.75     1368.64      4.26 o
  -2   2   7       61.28       62.91      0.56 o
  -1   2   7       21.88       26.66      0.37 o
   0   2   7      111.61      119.47      0.97 o
   1   2   7     1034.11     1058.57      5.25 o
   2   2   7        0.00        0.88      0.26 o
   3   2   7       35.96       37.17      0.54 o
   4   2   7       21.60       23.97      0.59 o
   5   2   7       10.03       12.87      0.70 o
   6   2   7        0.21        0.75      0.48 o
   7   2   7        1.22        2.91      0.60 o
   8   2   7       11.07       13.27      0.77 o
   9   2   7       10.62        9.95      0.79 o
  10   2   7        8.93       11.37      1.06 o
 -13   3   7        0.71        1.55      0.97 o
 -12   3   7        1.21        1.20      1.00 o
 -11   3   7       58.92       56.28      1.42 o
 -10   3   7       37.06       36.63      1.02 o
  -9   3   7       10.41       10.19      0.34 o
  -8   3   7       10.17       11.06      0.45 o
  -7   3   7        0.87        0.96      0.39 o
  -6   3   7        0.00        0.05      0.34 o
  -5   3   7       39.76       47.54      0.60 o
  -4   3   7        1.62        0.85      0.27 o
  -3   3   7      140.54      142.38      1.20 o
  -2   3   7      294.80      293.11      1.98 o
  -1   3   7       59.88       70.39      1.11 o
   0   3   7       25.87       26.42      0.74 o
   1   3   7      239.25      238.18      3.03 o
   2   3   7       58.32       60.67      0.79 o
   3   3   7      107.72      120.28      1.05 o
   4   3   7       62.72       64.87      0.73 o
   5   3   7        0.00       -0.02      0.37 o
   6   3   7        0.00        0.41      0.51 o
   7   3   7       60.61       56.58      1.07 o
   8   3   7        0.11        0.89      0.88 o
   9   3   7        6.00        5.14      1.02 o
  10   3   7        3.22        3.57      1.01 o
 -12   4   7        3.38        6.66      1.02 o
 -11   4   7        0.07        0.16      0.83 o
 -10   4   7        0.26        0.44      0.63 o
  -9   4   7        6.82        5.18      0.56 o
  -8   4   7        9.31        9.39      0.58 o
  -7   4   7        5.73        3.95      0.55 o
  -6   4   7        0.05       -0.02      0.48 o
  -5   4   7       73.98       80.21      0.67 o
  -4   4   7        1.52        1.56      0.32 o
  -3   4   7      102.28      112.12      0.90 o
  -2   4   7      137.46      139.08      0.87 o
  -1   4   7      127.37      137.11      1.44 o
   0   4   7       34.21       34.70      0.77 o
   1   4   7      110.95      100.60      1.36 o
   2   4   7        1.92        3.63      0.63 o
   3   4   7       22.32       19.56      0.68 o
   4   4   7       12.89       12.25      0.37 o
   5   4   7        8.64       10.21      0.49 o
   6   4   7        1.70        1.96      0.61 o
   7   4   7        5.01        5.60      0.73 o
   8   4   7       12.42       15.46      1.11 o
   9   4   7       12.11       14.94      1.15 o
 -11   5   7       18.47       18.05      1.23 o
 -10   5   7        0.18        0.30      0.69 o
  -9   5   7        0.76        0.75      0.63 o
  -8   5   7        0.03        0.19      0.66 o
  -7   5   7        0.05       -0.03      0.65 o
  -6   5   7       16.22       14.94      0.75 o
  -5   5   7        0.07       -0.02      0.49 o
  -4   5   7       37.30       37.49      0.68 o
  -3   5   7        8.64        6.64      0.43 o
  -2   5   7        2.47        1.87      0.34 o
  -1   5   7       13.41       10.85      0.52 o
   0   5   7       54.68       56.24      1.16 o
   1   5   7       78.86       73.79      1.23 o
   2   5   7        2.49        1.75      0.90 o
   3   5   7        2.47        3.01      0.33 o
   4   5   7       84.84       87.76      1.28 o
   5   5   7        3.10        3.36      0.71 o
   6   5   7        0.00        0.09      0.72 o
   7   5   7        5.36        7.02      0.81 o
   8   5   7        0.62        2.86      0.94 o
 -10   6   7        0.36        0.91      0.82 o
  -9   6   7        5.73        4.60      0.78 o
  -8   6   7        0.00       -0.04      0.75 o
  -7   6   7        0.12       -0.04      0.75 o
  -6   6   7        1.71        1.10      0.86 o
  -5   6   7        4.50        2.88      0.81 o
  -4   6   7        1.03        0.71      0.69 o
  -3   6   7        9.86       10.10      0.69 o
  -2   6   7       16.81       16.98      0.87 o
  -1   6   7       20.15       20.42      1.25 o
   0   6   7        8.57        8.20      0.63 o
   1   6   7        0.02       -0.03      0.68 o
   2   6   7        4.33        4.56      0.74 o
   3   6   7        2.74        1.99      0.87 o
   4   6   7        0.12       -0.05      0.93 o
   5   6   7        2.49        3.07      0.80 o
   6   6   7        0.71        1.10      0.85 o
   7   6   7        8.73       12.00      1.03 o
  -8   7   7        1.11        2.85      0.89 o
  -7   7   7        1.48        0.49      0.94 o
  -6   7   7        0.00       -0.05      1.00 o
  -5   7   7        2.54        3.06      0.94 o
  -4   7   7       15.71       15.61      1.07 o
  -3   7   7        0.10        0.25      0.90 o
  -2   7   7        1.13        2.30      1.25 o
  -1   7   7       11.13       11.33      1.11 o
   0   7   7        1.22        1.36      0.92 o
   1   7   7        5.40        3.66      1.10 o
   2   7   7        0.03       -0.05      1.09 o
   3   7   7        3.25        2.57      0.85 o
   4   7   7       12.57       14.50      1.32 o
   5   7   7        0.74        2.05      1.04 o
  -5   8   7        1.27       -0.05      1.03 o
  -4   8   7        0.27       -0.07      1.43 o
  -3   8   7        0.03       -0.06      1.26 o
  -2   8   7        3.07        5.57      1.58 o
  -1   8   7        0.76        0.75      1.51 o
   0   8   7        2.00        2.21      1.49 o
   1   8   7        2.75        5.35      1.44 o
   2   8   7        4.84        6.07      1.57 o
 -14   0   8        2.60        1.13      1.68 o
 -12   0   8        0.17        1.15      1.49 o
 -10   0   8        1.61        1.82      0.83 o
  -8   0   8       46.07       47.07      0.86 o
  -6   0   8      120.37      109.97      0.70 o
  -4   0   8      505.67      554.59      3.85 o
  -2   0   8     5124.84     5671.59     46.84 o
   0   0   8       25.63       22.49      0.59 o
   2   0   8        1.65        2.57      0.33 o
   4   0   8      157.84      162.58      1.71 o
   6   0   8       60.45       50.46      0.98 o
   8   0   8       33.16       40.31      2.00 o
  10   0   8        1.65        1.30      1.03 o
 -14   1   8        2.32        1.11      1.13 o
 -13   1   8        1.04        2.56      1.01 o
 -12   1   8       36.03       33.97      1.09 o
 -11   1   8        2.40        2.18      0.77 o
 -10   1   8        1.24        0.43      0.55 o
  -9   1   8        0.00       -0.02      0.46 o
  -8   1   8        0.01        0.36      0.27 o
  -7   1   8       13.70       11.89      0.32 o
  -6   1   8       21.76       15.24      0.30 o
  -5   1   8        5.69        5.51      0.25 o
  -4   1   8      178.24      174.32      0.92 o
  -3   1   8      103.37      112.88      0.68 o
  -2   1   8      234.29      288.09      1.48 o
  -1   1   8       89.70      101.15      0.70 o
   0   1   8     1271.21     1391.33      4.87 o
   1   1   8       39.93       49.65      0.60 o
   2   1   8      118.59      130.30      0.80 o
   3   1   8        0.77        0.50      0.24 o
   4   1   8        0.23        0.59      0.29 o
   5   1   8       17.41       16.75      0.56 o
   6   1   8       40.59       49.27      0.78 o
   7   1   8       20.07       23.63      0.79 o
   8   1   8        0.59        1.40      0.71 o
   9   1   8        2.19        3.03      0.75 o
  10   1   8        6.25        6.07      0.91 o
 -13   2   8        0.12        1.43      0.91 o
 -12   2   8        1.87        1.59      0.85 o
 -11   2   8       14.63       16.25      1.01 o
 -10   2   8        8.49        9.62      0.52 o
  -9   2   8        3.92        2.55      0.42 o
  -8   2   8        0.24        0.13      0.30 o
  -7   2   8       11.00       10.60      0.32 o
  -6   2   8        1.35        1.51      0.23 o
  -5   2   8      415.08      429.03      1.32 o
  -4   2   8      641.80      650.36      1.89 o
  -3   2   8      405.02      422.62      1.74 o
  -2   2   8     1623.83     1746.04      7.50 o
  -1   2   8       18.63       20.45      0.33 o
   0   2   8        7.79        8.33      0.74 o
   1   2   8        0.69        0.98      0.24 o
   2   2   8       27.20       26.29      0.42 o
   3   2   8       22.74       24.42      0.46 o
   4   2   8      144.04      133.93      1.43 o
   5   2   8       12.34       13.62      0.82 o
   6   2   8       13.64       12.84      0.69 o
   7   2   8        4.17        5.86      0.79 o
   8   2   8        0.35        2.21      0.71 o
   9   2   8       59.60       64.65      1.54 o
  10   2   8        0.20        1.93      1.01 o
 -13   3   8        1.78        2.32      1.02 o
 -12   3   8        8.11        8.23      0.99 o
 -11   3   8        4.09        3.65      0.85 o
 -10   3   8        0.00       -0.03      0.59 o
  -9   3   8        3.68        2.19      0.33 o
  -8   3   8        5.23        4.23      0.36 o
  -7   3   8       18.84       21.06      0.55 o
  -6   3   8        2.47        2.01      0.37 o
  -5   3   8       13.16       15.49      0.38 o
  -4   3   8       92.07       93.36      0.82 o
  -3   3   8      148.93      154.87      1.30 o
  -2   3   8       68.43       81.92      0.69 o
  -1   3   8      138.67      148.60      1.39 o
   0   3   8      172.46      183.79      1.46 o
   1   3   8       43.22       44.32      0.87 o
   2   3   8       29.59       35.35      0.61 o
   3   3   8        2.18        2.33      0.42 o
   4   3   8       13.92       14.49      0.43 o
   5   3   8       55.66       50.29      0.82 o
   6   3   8        0.96        0.57      0.53 o
   7   3   8       56.43       60.92      2.30 o
   8   3   8        0.28        1.82      0.93 o
   9   3   8        3.46        4.71      1.08 o
 -12   4   8        2.97        1.87      1.02 o
 -11   4   8        2.77        2.11      0.90 o
 -10   4   8        3.08        3.52      0.71 o
  -9   4   8        1.09        0.84      0.66 o
  -8   4   8        6.46        5.92      0.58 o
  -7   4   8       26.94       25.14      0.75 o
  -6   4   8       45.12       42.11      0.87 o
  -5   4   8      145.18      153.11      0.98 o
  -4   4   8      178.13      175.36      1.11 o
  -3   4   8       32.69       34.78      0.56 o
  -2   4   8      102.85       98.18      0.75 o
  -1   4   8      140.25      139.67      1.36 o
   0   4   8       11.65       12.50      0.69 o
   1   4   8       21.12       22.70      0.68 o
   2   4   8        0.62        0.84      0.66 o
   3   4   8       60.40       60.46      0.94 o
   4   4   8       19.78       18.30      0.74 o
   5   4   8        0.11        0.17      0.61 o
   6   4   8        3.58        3.81      0.67 o
   7   4   8       24.73       28.84      1.22 o
   8   4   8        8.46        7.82      1.08 o
   9   4   8       34.21       40.48      1.51 o
 -11   5   8        3.76        4.59      1.01 o
 -10   5   8        1.50        1.09      0.71 o
  -9   5   8        5.68        4.97      0.76 o
  -8   5   8        5.20        5.61      0.74 o
  -7   5   8        3.48        4.32      0.76 o
  -6   5   8        4.78        5.30      0.75 o
  -5   5   8        1.28        0.96      0.44 o
  -4   5   8       10.70        9.05      0.50 o
  -3   5   8       13.42       12.07      0.49 o
  -2   5   8        1.78        3.24      0.38 o
  -1   5   8       15.40       18.07      0.61 o
   0   5   8        6.23        6.68      0.87 o
   1   5   8        5.66        4.84      0.79 o
   2   5   8        0.74       -0.03      0.96 o
   3   5   8        2.38        0.56      0.71 o
   4   5   8       10.54       10.63      0.76 o
   5   5   8       15.71       14.28      0.77 o
   6   5   8        8.55        8.79      0.83 o
   7   5   8        8.68        9.29      1.01 o
   8   5   8        0.00        0.01      1.09 o
 -10   6   8        1.79        3.27      1.01 o
  -9   6   8        0.17       -0.04      0.87 o
  -8   6   8        0.46       -0.03      0.81 o
  -7   6   8       29.73       27.89      1.10 o
  -6   6   8        0.98        1.35      0.94 o
  -5   6   8       23.12       23.04      1.24 o
  -4   6   8        1.15        2.28      0.78 o
  -3   6   8        0.53        0.42      0.72 o
  -2   6   8        5.27        5.47      0.76 o
  -1   6   8       24.86       25.04      1.28 o
   0   6   8        0.01       -0.05      1.04 o
   1   6   8        0.22        0.99      0.79 o
   2   6   8        5.67        4.31      0.88 o
   3   6   8        4.29        3.89      0.97 o
   4   6   8        0.00       -0.04      0.79 o
   5   6   8        0.31        0.72      0.82 o
   6   6   8        2.92        3.30      1.03 o
  -8   7   8        3.30        2.76      0.90 o
  -7   7   8        1.09        1.91      0.98 o
  -6   7   8        2.06        2.48      1.02 o
  -5   7   8        0.02        0.68      0.95 o
  -4   7   8        1.15        0.97      0.98 o
  -3   7   8        0.35       -0.04      0.82 o
  -2   7   8        0.48        1.06      1.07 o
  -1   7   8        0.00        0.55      1.07 o
   0   7   8        0.01        0.90      1.07 o
   1   7   8        0.07        0.74      1.08 o
   2   7   8        0.00        0.42      1.12 o
   3   7   8        4.40        2.73      0.99 o
   4   7   8        0.45        1.54      1.03 o
  -5   8   8        6.08        8.40      1.47 o
  -4   8   8        5.51        8.38      1.54 o
  -3   8   8        0.36        0.62      1.31 o
  -2   8   8        2.10        2.19      1.47 o
  -1   8   8        0.01        1.40      1.51 o
   0   8   8        0.11       -0.08      1.55 o
   1   8   8        0.33       -0.08      1.59 o
 -13   0   9        0.44        0.34      1.99 o
 -11   0   9        5.38        6.34      0.93 o
  -9   0   9        1.99        1.64      0.64 o
  -7   0   9        9.25        9.16      0.37 o
  -5   0   9      103.42       96.86      0.77 o
  -3   0   9       33.04       35.57      0.65 o
  -1   0   9      393.36      407.07      2.26 o
   1   0   9        8.29        9.01      0.45 o
   3   0   9        9.12        8.92      0.46 o
   5   0   9      731.93      691.06      3.78 o
   7   0   9      391.73      372.88      5.33 o
   9   0   9        0.44        0.19      1.06 o
 -14   1   9        0.53        0.56      1.14 o
 -13   1   9       17.75       18.32      1.12 o
 -12   1   9        1.68        1.58      0.77 o
 -11   1   9        0.30        0.07      0.56 o
 -10   1   9        5.37        3.90      0.83 o
  -9   1   9       14.89       15.17      0.94 o
  -8   1   9        0.22        0.37      0.27 o
  -7   1   9       84.84       75.23      0.55 o
  -6   1   9      103.77       96.23      0.63 o
  -5   1   9      141.30      145.68      0.78 o
  -4   1   9       74.80       73.98      0.54 o
  -3   1   9      174.10      201.94      0.94 o
  -2   1   9        7.25        9.55      0.27 o
  -1   1   9       22.27       23.24      0.32 o
   0   1   9        5.06        4.45      0.19 o
   1   1   9       11.50        9.38      0.25 o
   2   1   9        9.80        9.88      0.34 o
   3   1   9       87.79       82.16      0.71 o
   4   1   9       19.64       20.70      0.55 o
   5   1   9      610.29      616.72      2.47 o
   6   1   9       17.48       21.02      0.74 o
   7   1   9       59.74       62.26      1.20 o
   8   1   9       29.76       30.11      0.98 o
   9   1   9       24.64       22.19      1.20 o
 -13   2   9        0.09       -0.05      0.94 o
 -12   2   9        1.15        0.76      0.84 o
 -11   2   9        7.23        6.39      0.86 o
 -10   2   9        3.10        1.76      0.69 o
  -9   2   9        3.05        2.49      0.54 o
  -8   2   9        0.08        0.24      0.32 o
  -7   2   9        0.00        0.76      0.23 o
  -6   2   9      161.23      167.27      0.96 o
  -5   2   9       14.83       14.19      0.37 o
  -4   2   9      546.97      574.53      1.79 o
  -3   2   9       13.70       15.79      0.35 o
  -2   2   9        9.96       11.64      0.31 o
  -1   2   9      122.60      115.21      0.75 o
   0   2   9        4.04        5.32      0.35 o
   1   2   9       53.06       48.39      0.60 o
   2   2   9      114.03      105.64      1.03 o
   3   2   9        0.15        0.17      0.50 o
   4   2   9       19.28       19.40      0.99 o
   5   2   9      408.02      388.25      2.51 o
   6   2   9        5.96        5.95      0.67 o
   7   2   9      184.59      186.57      2.17 o
   8   2   9        0.10        1.34      0.97 o
   9   2   9        1.62        0.77      1.02 o
 -13   3   9        2.87        2.37      0.99 o
 -12   3   9        0.79        0.83      0.91 o
 -11   3   9        2.71        1.93      0.82 o
 -10   3   9        2.03        1.93      0.64 o
  -9   3   9        5.61        2.88      0.37 o
  -8   3   9       20.84       16.26      0.54 o
  -7   3   9      207.92      207.50      1.90 o
  -6   3   9      236.75      236.81      1.80 o
  -5   3   9      101.51       93.04      0.83 o
  -4   3   9       99.73      100.06      0.88 o
  -3   3   9      110.10      108.17      0.94 o
  -2   3   9       49.76       48.39      0.56 o
  -1   3   9       12.64       15.52      0.54 o
   0   3   9        3.68        4.11      0.51 o
   1   3   9       24.71       22.69      0.79 o
   2   3   9        7.17        8.17      0.42 o
   3   3   9      123.47      117.13      1.03 o
   4   3   9        2.92        1.64      0.79 o
   5   3   9       19.11       19.28      0.97 o
   6   3   9       10.32       10.91      0.96 o
   7   3   9        1.73        2.26      0.98 o
   8   3   9       55.74       59.25      1.57 o
   9   3   9       33.70       35.15      1.52 o
 -12   4   9        0.69        1.33      0.98 o
 -11   4   9        1.92        1.46      0.84 o
 -10   4   9        5.96        5.49      0.72 o
  -9   4   9        1.70        1.47      0.54 o
  -8   4   9        2.82        2.03      0.55 o
  -7   4   9       36.52       29.77      0.96 o
  -6   4   9      279.26      273.41      3.77 o
  -5   4   9       11.00       13.48      0.60 o
  -4   4   9      424.22      433.21      2.74 o
  -3   4   9        0.10        0.85      0.39 o
  -2   4   9       27.07       25.07      0.63 o
  -1   4   9        5.37        3.88      0.59 o
   0   4   9       31.59       36.05      0.92 o
   1   4   9      102.22       97.42      1.32 o
   2   4   9       33.44       31.87      0.98 o
   3   4   9       28.23       26.52      0.79 o
   4   4   9       13.46       10.98      0.66 o
   5   4   9       30.86       30.02      0.91 o
   6   4   9       23.16       20.51      1.16 o
   7   4   9       34.23       35.80      1.34 o
   8   4   9        1.01        2.03      1.08 o
 -11   5   9        0.01        0.21      1.08 o
 -10   5   9        1.86        0.91      0.84 o
  -9   5   9        1.35        0.75      0.79 o
  -8   5   9       52.16       48.96      1.18 o
  -7   5   9       71.52       76.60      2.07 o
  -6   5   9      101.03       99.99      2.04 o
  -5   5   9      113.61      112.44      1.89 o
  -4   5   9       25.29       24.21      0.61 o
  -3   5   9       16.07       13.41      0.48 o
  -2   5   9       12.63       11.35      0.60 o
  -1   5   9       50.64       52.58      1.33 o
   0   5   9        6.12        6.28      0.93 o
   1   5   9        1.03       -0.04      0.81 o
   2   5   9       34.02       38.01      1.12 o
   3   5   9        0.93        1.82      0.69 o
   4   5   9      100.85      106.91      1.68 o
   5   5   9        5.74        5.98      0.75 o
   6   5   9        0.01        0.22      0.83 o
   7   5   9        1.71        2.47      1.06 o
 -10   6   9        1.39        0.88      1.02 o
  -9   6   9        5.10        4.38      0.93 o
  -8   6   9        7.15        6.33      0.92 o
  -7   6   9       24.36       23.91      1.05 o
  -6   6   9      154.98      162.13      2.08 o
  -5   6   9        1.67        6.10      1.38 o
  -4   6   9       92.57      101.12      1.61 o
  -3   6   9        2.44        2.73      0.69 o
  -2   6   9        8.68        8.33      1.17 o
  -1   6   9        4.46        4.41      1.11 o
   0   6   9       30.62       35.90      2.04 o
   1   6   9       13.52       14.98      2.07 o
   2   6   9        3.79        2.38      1.33 o
   3   6   9        6.99        7.16      0.98 o
   4   6   9        0.26        0.86      0.88 o
   5   6   9        0.58        2.28      1.00 o
   6   6   9        6.24        5.77      1.06 o
  -8   7   9       11.02        9.51      1.02 o
  -7   7   9        8.83        8.48      1.11 o
  -6   7   9       31.70       34.30      1.34 o
  -5   7   9       34.56       36.18      1.46 o
  -4   7   9        9.10       11.22      1.49 o
  -3   7   9       14.42       12.76      1.31 o
  -2   7   9        0.17        0.89      1.19 o
  -1   7   9       14.06       13.53      1.37 o
   0   7   9        0.72        2.34      1.35 o
   1   7   9        0.16        0.62      1.14 o
   2   7   9        0.58        2.27      1.46 o
   3   7   9       11.89       14.01      1.19 o
  -3   8   9        2.18        3.55      1.34 o
  -2   8   9        0.18        0.64      1.55 o
  -1   8   9        5.53        4.49      1.62 o
 -12   0  10        8.18        8.77      1.14 o
 -10   0  10        0.00       -0.04      0.75 o
  -8   0  10      404.85      398.70      3.37 o
  -6   0  10      285.22      286.61      1.58 o
  -4   0  10       34.97       29.31      0.62 o
  -2   0  10       77.07       88.08      1.07 o
   0   0  10       34.18       41.53      0.78 o
   2   0  10      160.52      156.60      2.87 o
   4   0  10      443.18      452.41      3.80 o
   6   0  10       66.66       53.06      1.59 o
   8   0  10        0.29        2.20      0.99 o
 -13   1  10        0.10        0.07      0.89 o
 -12   1  10       31.59       35.76      1.22 o
 -11   1  10        3.63        1.80      0.61 o
 -10   1  10      130.65      126.39      1.26 o
  -9   1  10        0.50        0.66      0.49 o
  -8   1  10      400.10      377.89      3.75 o
  -7   1  10       16.84       16.67      0.41 o
  -6   1  10        9.68        8.33      0.33 o
  -5   1  10        9.00        7.76      0.27 o
  -4   1  10       17.76       16.59      0.30 o
  -3   1  10        0.09        0.23      0.21 o
  -2   1  10        5.01        7.44      0.21 o
  -1   1  10       12.00       12.10      0.26 o
   0   1  10       97.37       92.33      0.93 o
   1   1  10       27.02       25.72      0.37 o
   2   1  10     1181.42     1131.13      3.88 o
   3   1  10      150.34      148.93      0.96 o
   4   1  10        5.28        2.81      0.41 o
   5   1  10        6.36        5.98      0.58 o
   6   1  10      140.12      137.78      1.44 o
   7   1  10        4.87        5.62      0.75 o
   8   1  10       18.50       16.42      1.08 o
   9   1  10        1.85        2.18      0.89 o
 -13   2  10        0.14        0.19      0.97 o
 -12   2  10       11.65        9.57      1.03 o
 -11   2  10        0.00        0.02      0.75 o
 -10   2  10        4.92        5.06      0.57 o
  -9   2  10       13.50        9.79      0.83 o
  -8   2  10      185.25      176.60      1.61 o
  -7   2  10        0.12        0.89      0.35 o
  -6   2  10      194.63      196.55      1.05 o
  -5   2  10      131.70      135.17      0.87 o
  -4   2  10        5.93        6.80      0.34 o
  -3   2  10      234.11      231.18      1.54 o
  -2   2  10        0.46        0.25      0.23 o
  -1   2  10        4.80        4.12      0.24 o
   0   2  10      341.75      336.39      1.70 o
   1   2  10      114.14      109.21      1.04 o
   2   2  10        3.25        3.40      0.70 o
   3   2  10      245.55      235.53      1.76 o
   4   2  10      115.06      122.38      1.41 o
   5   2  10        3.66        2.94      0.56 o
   6   2  10       15.23       12.68      0.99 o
   7   2  10        9.82        9.88      0.98 o
   8   2  10        0.02        1.02      0.98 o
 -13   3  10        0.12        0.92      0.93 o
 -12   3  10        8.79        9.03      1.05 o
 -11   3  10        9.31        6.93      0.88 o
 -10   3  10       79.31       74.51      1.49 o
  -9   3  10       10.99       12.65      0.75 o
  -8   3  10      101.71      104.00      1.45 o
  -7   3  10       49.29       44.89      0.77 o
  -6   3  10        4.69        4.92      0.48 o
  -5   3  10        9.89        9.33      0.55 o
  -4   3  10        4.81        6.49      0.40 o
  -3   3  10        7.95        7.43      0.40 o
  -2   3  10       53.57       46.34      0.65 o
  -1   3  10       32.91       35.16      0.75 o
   0   3  10       56.28       53.13      1.13 o
   1   3  10      217.21      203.88      1.23 o
   2   3  10      815.21      797.93      6.26 o
   3   3  10      280.88      285.92      1.97 o
   4   3  10        0.43        0.29      0.80 o
   5   3  10        4.97        4.48      0.87 o
   6   3  10        0.15        0.25      0.86 o
   7   3  10        0.24        0.90      0.92 o
   8   3  10        0.02        0.44      0.99 o
 -12   4  10        2.46        2.39      1.03 o
 -11   4  10        3.66        2.92      1.01 o
 -10   4  10        4.49        4.34      0.93 o
  -9   4  10       25.39       22.30      0.90 o
  -8   4  10       41.67       39.74      0.87 o
  -7   4  10        3.53        5.57      0.65 o
  -6   4  10       14.62       15.86      0.49 o
  -5   4  10       86.71       86.89      0.85 o
  -4   4  10        4.02        4.00      0.49 o
  -3   4  10       46.97       42.48      0.69 o
  -2   4  10        0.14        0.38      0.30 o
  -1   4  10      127.14      118.60      1.62 o
   0   4  10      437.43      439.01      4.15 o
   1   4  10        7.89       11.45      1.28 o
   2   4  10        5.15        7.47      0.65 o
   3   4  10       60.01       58.61      1.06 o
   4   4  10        0.30        0.50      0.58 o
   5   4  10       35.01       33.96      1.16 o
   6   4  10        1.94        1.25      0.98 o
   7   4  10        6.01        6.60      1.14 o
 -11   5  10        1.01        1.05      0.90 o
 -10   5  10       13.76       12.29      1.02 o
  -9   5  10       29.81       29.49      1.12 o
  -8   5  10        4.01        4.47      0.70 o
  -7   5  10       19.37       16.43      0.93 o
  -6   5  10        2.79        3.21      0.75 o
  -5   5  10        0.01        0.43      0.73 o
  -4   5  10        0.85        1.12      0.57 o
  -3   5  10       60.48       58.09      1.06 o
  -2   5  10       48.52       47.72      1.67 o
  -1   5  10       45.25       47.41      2.04 o
   0   5  10       42.83       41.53      1.26 o
   1   5  10      141.40      135.52      2.79 o
   2   5  10      139.73      143.98      1.90 o
   3   5  10       73.92       78.55      1.30 o
   4   5  10       47.06       49.62      1.40 o
   5   5  10       44.39       53.19      1.42 o
   6   5  10        5.73        6.11      0.96 o
  -9   6  10        0.71        0.21      0.91 o
  -8   6  10        1.55        2.15      0.88 o
  -7   6  10        0.02        0.98      0.86 o
  -6   6  10        0.05        1.98      0.95 o
  -5   6  10       64.27       67.06      1.46 o
  -4   6  10        3.74        4.84      0.78 o
  -3   6  10        9.44        9.90      1.15 o
  -2   6  10       39.86       41.88      1.38 o
  -1   6  10       94.35      100.67      3.22 o
   0   6  10       52.60       51.66      1.89 o
   1   6  10       44.74       49.25      2.05 o
   2   6  10       23.08       29.86      1.43 o
   3   6  10        1.14        2.30      0.97 o
   4   6  10        1.10        2.64      0.99 o
   5   6  10       21.86       23.21      1.30 o
  -7   7  10        1.40        2.36      1.06 o
  -6   7  10        1.87        3.54      1.29 o
  -5   7  10        0.04        1.07      1.35 o
  -4   7  10        8.28        9.96      1.40 o
  -3   7  10       39.08       41.64      1.60 o
  -2   7  10        1.40        2.21      1.19 o
  -1   7  10       19.39       21.79      1.55 o
   0   7  10        3.78        4.52      1.25 o
   1   7  10       15.11       15.29      1.39 o
   2   7  10        5.57        5.42      1.42 o
 -13   0  11        0.67        0.05      1.64 o
 -11   0  11       48.65       53.06      1.59 o
  -9   0  11      109.94      109.66      1.30 o
  -7   0  11      134.59      134.88      1.04 o
  -5   0  11      292.91      306.80      1.95 o
  -3   0  11       48.05       32.06      0.83 o
  -1   0  11      352.77      348.37      4.21 o
   1   0  11       14.02       12.88      0.69 o
   3   0  11       12.06       11.22      1.23 o
   5   0  11       30.78       29.90      1.21 o
   7   0  11        0.26        0.32      0.94 o
 -13   1  11       18.24       18.10      1.13 o
 -12   1  11        0.30        0.55      0.86 o
 -11   1  11        2.49        2.30      0.62 o
 -10   1  11        9.38        8.41      0.69 o
  -9   1  11      250.74      254.20      2.08 o
  -8   1  11       20.46       24.01      0.49 o
  -7   1  11       30.80       32.17      0.51 o
  -6   1  11       45.92       46.95      0.56 o
  -5   1  11       85.00       89.45      0.66 o
  -4   1  11      180.91      176.48      1.05 o
  -3   1  11       13.95       18.17      0.63 o
  -2   1  11        3.48        3.46      0.36 o
  -1   1  11      114.52      123.92      1.23 o
   0   1  11       58.01       54.11      1.06 o
   1   1  11     1027.69     1054.15      4.34 o
   2   1  11       50.35       48.05      0.65 o
   3   1  11      444.00      435.78      2.33 o
   4   1  11       14.24       12.65      0.64 o
   5   1  11        1.07        0.08      0.56 o
   6   1  11        2.91        2.36      0.77 o
   7   1  11        6.76        7.09      0.89 o
   8   1  11        1.00        1.89      0.81 o
 -13   2  11        0.20        0.63      0.87 o
 -12   2  11        1.63        0.73      0.91 o
 -11   2  11       19.83       19.60      0.96 o
 -10   2  11        1.24        2.28      0.83 o
  -9   2  11       56.01       58.94      1.08 o
  -8   2  11       28.91       27.73      0.59 o
  -7   2  11      110.37      112.08      1.01 o
  -6   2  11       26.08       24.82      0.54 o
  -5   2  11       78.34       83.02      0.73 o
  -4   2  11       50.51       47.96      0.53 o
  -3   2  11        2.47        1.87      0.35 o
  -2   2  11      131.12      131.02      1.01 o
  -1   2  11       10.78       11.31      0.23 o
   0   2  11        1.81        2.37      0.59 o
   1   2  11      159.10      159.82      1.41 o
   2   2  11      134.76      132.83      1.23 o
   3   2  11       48.07       50.65      1.35 o
   4   2  11       71.75       72.18      1.39 o
   5   2  11        1.97        0.46      0.74 o
   6   2  11        8.02        8.88      0.91 o
   7   2  11        0.12       -0.04      0.85 o
   8   2  11        0.01        0.47      0.94 o
 -12   3  11        0.87        1.23      0.86 o
 -11   3  11        4.18        3.97      0.97 o
 -10   3  11       62.85       66.25      1.45 o
  -9   3  11       59.92       55.72      1.10 o
  -8   3  11       24.27       29.32      0.65 o
  -7   3  11       26.27       26.83      0.78 o
  -6   3  11       21.80       20.54      0.63 o
  -5   3  11        9.21        9.83      0.49 o
  -4   3  11      205.81      209.61      1.47 o
  -3   3  11      154.19      157.68      1.31 o
  -2   3  11       60.76       57.35      1.05 o
  -1   3  11       22.50       22.10      0.92 o
   0   3  11      109.53      103.06      1.34 o
   1   3  11      359.22      361.27      1.75 o
   2   3  11      177.07      180.20      1.94 o
   3   3  11      203.47      214.49      2.48 o
   4   3  11       39.55       38.36      1.08 o
   5   3  11        0.91        0.52      0.83 o
   6   3  11        5.79        4.64      0.92 o
   7   3  11        2.23        1.61      0.94 o
 -11   4  11        0.01        0.25      1.00 o
 -10   4  11        0.19       -0.05      0.93 o
  -9   4  11        8.37        9.10      0.80 o
  -8   4  11       11.25       12.62      0.74 o
  -7   4  11       60.26       60.80      1.06 o
  -6   4  11       43.15       42.94      0.88 o
  -5   4  11        0.26        0.24      0.43 o
  -4   4  11       20.84       18.25      0.63 o
  -3   4  11        2.97        2.64      0.43 o
  -2   4  11        1.89        2.98      0.68 o
  -1   4  11       44.88       43.86      1.31 o
   0   4  11      105.80      114.43      2.14 o
   1   4  11      147.50      154.32      1.62 o
   2   4  11        8.05        6.57      0.67 o
   3   4  11       18.99       21.93      1.06 o
   4   4  11       25.46       26.45      1.08 o
   5   4  11        0.70        0.40      0.82 o
   6   4  11        0.47        0.72      0.88 o
 -10   5  11       38.28       44.99      1.52 o
  -9   5  11       12.88       11.91      1.21 o
  -8   5  11        3.79        3.94      0.70 o
  -7   5  11       21.50       21.21      0.85 o
  -6   5  11        2.87        3.86      0.64 o
  -5   5  11        0.08       -0.03      0.63 o
  -4   5  11        3.56        2.43      0.56 o
  -3   5  11       18.22       15.08      0.99 o
  -2   5  11      223.93      230.30      2.18 o
  -1   5  11       26.49       29.96      1.34 o
   0   5  11       19.82       19.08      1.17 o
   1   5  11       12.52       13.17      1.15 o
   2   5  11       93.72      102.50      1.66 o
   3   5  11       27.55       26.87      1.07 o
   4   5  11       16.16       14.96      1.04 o
   5   5  11        0.77        0.97      1.00 o
  -9   6  11        2.30        2.00      0.93 o
  -8   6  11        0.02        0.96      0.83 o
  -7   6  11        6.80        6.84      0.86 o
  -6   6  11       10.32       11.64      1.00 o
  -5   6  11       18.43       20.22      1.47 o
  -4   6  11       24.21       22.06      1.34 o
  -3   6  11       29.48       32.02      1.31 o
  -2   6  11       10.06       12.43      1.09 o
  -1   6  11        2.44        4.47      1.61 o
   0   6  11       67.51       72.28      2.08 o
   1   6  11        0.77        2.07      1.38 o
   2   6  11        4.17        9.02      1.32 o
   3   6  11        3.97        5.78      1.09 o
   4   6  11        9.03        9.92      1.13 o
  -6   7  11        0.06        0.15      1.39 o
  -5   7  11       15.86       16.24      1.62 o
  -4   7  11        0.04        1.16      1.26 o
  -3   7  11        8.04        9.15      1.31 o
  -2   7  11       67.86       65.88      1.80 o
  -1   7  11        0.38        2.41      1.21 o
   0   7  11        3.26        5.62      1.37 o
   1   7  11        5.97        9.10      1.45 o
 -12   0  12       25.91       27.63      1.45 o
 -10   0  12        8.38        9.29      0.87 o
  -8   0  12     1201.38     1264.12      6.17 o
  -6   0  12        0.41       -0.03      0.58 o
  -4   0  12      247.57      237.73      1.83 o
  -2   0  12       47.00       39.86      1.20 o
   0   0  12       98.19       94.02      3.51 o
   2   0  12      155.63      164.95      3.54 o
   4   0  12       19.83       21.51      1.29 o
   6   0  12        0.95        0.31      1.25 o
 -13   1  12        0.19       -0.05      0.94 o
 -12   1  12       15.46       17.18      1.07 o
 -11   1  12        0.24        0.24      0.68 o
 -10   1  12       36.39       35.79      0.90 o
  -9   1  12        5.26        6.44      0.64 o
  -8   1  12        0.96        1.04      0.50 o
  -7   1  12       20.84       22.26      0.72 o
  -6   1  12     1096.29     1105.92      3.19 o
  -5   1  12      127.74      133.89      1.32 o
  -4   1  12        6.90        7.28      0.69 o
  -3   1  12       65.16       64.30      1.14 o
  -2   1  12        3.09        5.42      0.64 o
  -1   1  12       17.83       16.53      0.72 o
   0   1  12      773.54      747.46      2.87 o
   1   1  12       22.38       23.90      0.69 o
   2   1  12      318.67      322.32      1.68 o
   3   1  12        4.25        4.15      0.60 o
   4   1  12        9.66        9.86      0.74 o
   5   1  12        9.16        8.45      0.79 o
   6   1  12        3.08        3.54      0.71 o
   7   1  12        0.01        0.63      0.71 o
 -12   2  12        4.92        4.54      0.80 o
 -11   2  12       15.73       17.98      0.97 o
 -10   2  12       55.55       61.23      1.34 o
  -9   2  12       23.11       26.79      0.91 o
  -8   2  12      499.98      511.08      3.26 o
  -7   2  12        5.87        7.42      0.57 o
  -6   2  12       12.42       13.56      0.56 o
  -5   2  12       41.25       44.72      0.64 o
  -4   2  12      201.33      196.95      1.55 o
  -3   2  12      232.08      226.62      1.38 o
  -2   2  12       49.09       49.07      0.55 o
  -1   2  12       29.56       27.10      0.45 o
   0   2  12       10.80       11.47      0.64 o
   1   2  12        0.59        0.61      0.44 o
   2   2  12       83.31       86.06      1.02 o
   3   2  12       10.66       10.20      0.72 o
   4   2  12       18.67       21.50      0.88 o
   5   2  12        0.16       -0.02      0.75 o
   6   2  12        0.15        0.22      0.80 o
   7   2  12        0.05        0.05      0.84 o
 -12   3  12        0.01        0.21      0.88 o
 -11   3  12        1.06        2.12      0.98 o
 -10   3  12       31.61       35.31      1.25 o
  -9   3  12        2.07        2.15      0.76 o
  -8   3  12       19.83       24.54      0.69 o
  -7   3  12        7.27        8.64      0.64 o
  -6   3  12       88.66       89.57      1.10 o
  -5   3  12      146.22      151.42      1.27 o
  -4   3  12      117.77      125.18      1.03 o
  -3   3  12       24.94       23.95      0.82 o
  -2   3  12      140.55      140.05      1.19 o
  -1   3  12      267.60      272.08      2.48 o
   0   3  12      199.58      203.80      1.81 o
   1   3  12       32.06       33.73      0.95 o
   2   3  12      166.78      173.29      2.33 o
   3   3  12        6.13        5.33      0.76 o
   4   3  12        1.38        1.92      0.74 o
   5   3  12       21.87       23.00      1.03 o
   6   3  12        0.72        0.92      0.94 o
 -11   4  12        1.75        1.57      1.02 o
 -10   4  12       75.72       82.49      1.63 o
  -9   4  12        0.21        1.33      0.78 o
  -8   4  12       53.84       55.71      1.06 o
  -7   4  12        7.16        7.52      0.65 o
  -6   4  12       14.10       13.55      0.65 o
  -5   4  12        5.40        4.21      0.52 o
  -4   4  12       49.22       47.37      1.48 o
  -3   4  12      252.51      250.98      3.69 o
  -2   4  12       29.90       34.23      1.58 o
  -1   4  12      104.47      111.20      2.22 o
   0   4  12       23.56       24.03      1.03 o
   1   4  12        5.66        4.71      0.87 o
   2   4  12       21.66       23.40      1.03 o
   3   4  12       25.30       28.65      1.13 o
   4   4  12       12.46       13.91      1.13 o
   5   4  12        0.22       -0.04      0.84 o
   6   4  12        5.07        6.08      0.99 o
 -10   5  12        9.25       12.60      1.15 o
  -9   5  12        3.02        4.85      0.90 o
  -8   5  12        6.04        7.19      0.87 o
  -7   5  12        4.59        4.97      0.70 o
  -6   5  12        0.09        0.12      0.57 o
  -5   5  12        3.57        2.37      0.62 o
  -4   5  12        5.05        3.06      0.90 o
  -3   5  12       18.69       22.54      1.84 o
  -2   5  12       90.51       96.65      2.03 o
  -1   5  12      291.84      310.44      4.60 o
   0   5  12       66.57       72.73      1.74 o
   1   5  12        9.09        9.34      1.13 o
   2   5  12       22.31       23.94      1.14 o
   3   5  12        5.60        5.79      0.98 o
   4   5  12        4.71        4.95      0.93 o
  -8   6  12        6.32        7.58      1.35 o
  -7   6  12        3.81        2.09      0.85 o
  -6   6  12        0.16        0.98      0.83 o
  -5   6  12        0.17       -0.05      0.92 o
  -4   6  12        2.98        2.42      0.98 o
  -3   6  12       66.33       69.53      1.64 o
  -2   6  12        1.25        3.00      1.17 o
  -1   6  12       77.14       85.61      2.15 o
   0   6  12       14.84       15.44      1.70 o
   1   6  12        4.54        5.58      1.65 o
   2   6  12       10.24       10.78      1.22 o
  -4   7  12       15.77       16.15      1.20 o
  -3   7  12        7.41        6.21      1.19 o
  -2   7  12       12.59       12.67      1.30 o
  -1   7  12       52.35       55.12      1.68 o
 -13   0  13        0.05        3.76      2.35 o
 -11   0  13        0.19        0.84      1.02 o
  -9   0  13       25.46       27.31      1.07 o
  -7   0  13      411.13      422.01      2.46 o
  -5   0  13      281.91      256.49      4.39 o
  -3   0  13      250.67      232.59      2.20 o
  -1   0  13       83.39       71.85      1.80 o
   1   0  13      243.25      242.84      2.76 o
   3   0  13        0.06       -0.04      0.79 o
   5   0  13        8.27       10.88      1.43 o
   7   0  13        0.01        0.76      1.19 o
 -12   1  13        7.23        7.71      1.10 o
 -11   1  13        5.31        5.94      0.78 o
 -10   1  13        1.19        2.10      0.61 o
  -9   1  13      129.04      130.91      1.55 o
  -8   1  13       20.83       21.00      0.63 o
  -7   1  13      274.81      280.59      1.60 o
  -6   1  13        5.76        5.84      0.41 o
  -5   1  13       11.07       11.02      0.63 o
  -4   1  13       47.59       46.47      1.05 o
  -3   1  13       17.97       18.28      0.65 o
  -2   1  13       20.39       19.33      0.78 o
  -1   1  13       37.05       33.78      1.49 o
   0   1  13       17.30       16.80      0.52 o
   1   1  13       17.53       23.04      0.60 o
   2   1  13       22.26       21.52      0.76 o
   3   1  13       21.18       19.66      0.71 o
   4   1  13        0.07        0.44      0.55 o
   5   1  13        0.36       -0.03      0.64 o
   6   1  13        0.24        1.87      0.94 o
 -12   2  13        0.30        1.72      1.07 o
 -11   2  13        8.46       13.85      1.21 o
 -10   2  13      145.83      156.36      2.00 o
  -9   2  13        1.28        1.91      0.65 o
  -8   2  13       32.18       34.36      0.76 o
  -7   2  13      101.26       99.34      1.15 o
  -6   2  13       31.80       33.11      0.73 o
  -5   2  13      237.82      233.55      1.71 o
  -4   2  13        2.42        1.78      0.42 o
  -3   2  13      103.10       91.13      0.88 o
  -2   2  13       57.36       46.80      0.51 o
  -1   2  13       87.53       76.27      0.82 o
   0   2  13       12.01       11.35      0.60 o
   1   2  13      112.22      115.97      1.62 o
   2   2  13        3.50        3.59      0.61 o
   3   2  13        3.65        3.11      0.70 o
   4   2  13       19.07       17.26      0.85 o
   5   2  13        0.03        0.51      0.72 o
   6   2  13        0.00        1.66      0.99 o
 -11   3  13        0.33        2.53      1.09 o
 -10   3  13        2.78        4.14      1.09 o
  -9   3  13       49.50       51.69      3.53 o
  -8   3  13       56.56       61.06      1.02 o
  -7   3  13       24.70       24.86      0.73 o
  -6   3  13        2.74        2.73      0.49 o
  -5   3  13       10.26       10.73      0.56 o
  -4   3  13       92.61       96.24      0.95 o
  -3   3  13       17.31       19.18      0.46 o
  -2   3  13       59.03       56.55      1.32 o
  -1   3  13       35.34       35.80      0.94 o
   0   3  13       66.51       67.08      1.26 o
   1   3  13       18.91       18.74      0.80 o
   2   3  13       79.69       81.70      1.56 o
   3   3  13        8.99        9.40      0.84 o
   4   3  13        0.00        0.15      0.73 o
   5   3  13        1.86        1.63      0.94 o
 -11   4  13       12.79       19.74      1.47 o
 -10   4  13       69.23       76.94      2.33 o
  -9   4  13       19.43       19.45      1.14 o
  -8   4  13        0.23        1.67      0.85 o
  -7   4  13        0.41       -0.03      0.66 o
  -6   4  13        0.35        0.09      0.60 o
  -5   4  13       36.14       36.15      0.89 o
  -4   4  13        0.78        1.93      0.81 o
  -3   4  13       19.73       18.96      1.01 o
  -2   4  13       86.48       85.72      1.63 o
  -1   4  13       17.17       18.50      1.03 o
   0   4  13       24.40       24.44      1.34 o
   1   4  13       31.49       30.59      0.95 o
   2   4  13        0.04       -0.04      0.86 o
   3   4  13        1.34        1.04      0.90 o
   4   4  13        3.92        1.95      0.92 o
   5   4  13        1.19        1.13      1.02 o
  -9   5  13        3.65        4.87      1.01 o
  -8   5  13        9.13        9.06      0.99 o
  -7   5  13        0.80        0.18      0.90 o
  -6   5  13        2.38        2.20      0.85 o
  -5   5  13        9.13        9.27      0.98 o
  -4   5  13        4.96        5.00      0.87 o
  -3   5  13        0.19        0.62      0.89 o
  -2   5  13       33.46       36.79      1.24 o
  -1   5  13       15.19       15.10      1.23 o
   0   5  13       32.90       35.26      1.21 o
   1   5  13        7.69        7.44      0.99 o
   2   5  13       23.19       22.59      1.13 o
   3   5  13        0.26        0.11      0.96 o
  -7   6  13        0.02       -0.05      1.00 o
  -6   6  13        0.70        1.89      1.07 o
  -5   6  13        1.63        1.40      0.95 o
  -4   6  13        0.14        0.48      1.03 o
  -3   6  13        0.12       -0.05      0.98 o
  -2   6  13       10.13       10.60      1.31 o
  -1   6  13        1.03        0.66      1.15 o
   0   6  13        2.24        3.51      1.26 o
   1   6  13        4.54        4.60      1.35 o
 -12   0  14        3.62        4.46      2.25 o
 -10   0  14        3.76        2.69      1.26 o
  -8   0  14       93.84       92.59      1.84 o
  -6   0  14       13.89       10.31      1.60 o
  -4   0  14       91.74       69.74      1.80 o
  -2   0  14       37.57       29.41      1.35 o
   0   0  14       27.01       22.38      2.57 o
   2   0  14        6.61        3.65      1.19 o
   4   0  14        0.48        1.03      1.31 o
   6   0  14       44.95       62.81      2.76 o
 -12   1  14        5.07        4.49      1.51 o
 -11   1  14       14.69       16.07      1.38 o
 -10   1  14       20.16       20.86      1.03 o
  -9   1  14        2.83        2.16      0.89 o
  -8   1  14        1.97        1.60      0.58 o
  -7   1  14        0.46        0.88      0.65 o
  -6   1  14       54.56       49.90      1.01 o
  -5   1  14        1.15        0.86      0.61 o
  -4   1  14       72.99       66.35      1.25 o
  -3   1  14        4.91        3.62      0.52 o
  -2   1  14        3.23        5.47      0.69 o
  -1   1  14        0.22        0.13      0.96 o
   0   1  14      204.96      180.71      2.52 o
   1   1  14        3.96        3.80      0.63 o
   2   1  14        2.24        2.56      0.72 o
   3   1  14        9.79        7.91      1.09 o
   4   1  14       30.05       39.40      2.24 o
   5   1  14        0.66        2.88      1.31 o
 -12   2  14        1.60        2.12      1.33 o
 -11   2  14        1.62        2.82      1.09 o
 -10   2  14        0.01       -0.06      1.22 o
  -9   2  14       34.92       35.09      1.26 o
  -8   2  14       19.89       17.61      1.13 o
  -7   2  14        0.29        0.32      0.65 o
  -6   2  14        7.23        6.24      0.72 o
  -5   2  14       21.13       23.63      1.18 o
  -4   2  14       40.94       34.70      1.00 o
  -3   2  14       10.21        8.35      0.39 o
  -2   2  14        6.15        4.29      0.36 o
  -1   2  14        0.57        0.22      0.49 o
   0   2  14       25.96       23.62      0.89 o
   1   2  14       15.27       13.93      0.85 o
   2   2  14        1.00        0.27      0.77 o
   3   2  14        3.25        3.68      1.01 o
   4   2  14        2.49        4.16      1.16 o
   5   2  14        0.09        0.54      1.07 o
 -11   3  14       40.81       45.74      3.26 o
 -10   3  14       10.69       10.20      1.49 o
  -9   3  14       10.46       11.79      1.46 o
  -8   3  14        0.88       -0.05      0.97 o
  -7   3  14        1.57        1.16      0.64 o
  -6   3  14        1.51        1.47      0.61 o
  -5   3  14        6.73        5.87      0.68 o
  -4   3  14       25.54       24.05      0.78 o
  -3   3  14        7.59        6.14      0.84 o
  -2   3  14       10.30       10.27      0.70 o
  -1   3  14       27.59       31.18      0.88 o
   0   3  14       13.57       11.06      0.89 o
   1   3  14        0.04       -0.04      0.74 o
   2   3  14        6.25        7.16      0.92 o
   3   3  14        9.40       10.35      0.99 o
   4   3  14        0.19        0.77      1.19 o
 -10   4  14        0.37        1.30      1.33 o
  -9   4  14       13.57       14.62      1.04 o
  -8   4  14        2.12        1.92      0.84 o
  -7   4  14        3.32        3.29      0.67 o
  -6   4  14        3.73        3.48      0.77 o
  -5   4  14       28.84       31.52      1.04 o
  -4   4  14        0.51       -0.04      0.78 o
  -3   4  14        3.76        3.20      0.86 o
  -2   4  14       10.68       10.75      0.92 o
  -1   4  14        3.99        3.71      0.88 o
   0   4  14        8.13        7.52      0.94 o
   1   4  14       19.75       18.62      1.10 o
   2   4  14        0.89        0.12      0.92 o
   3   4  14        0.88        0.07      1.18 o
  -8   5  14        0.00        0.19      1.26 o
  -7   5  14        4.41        4.45      1.00 o
  -6   5  14        7.32        7.78      0.98 o
  -5   5  14        1.17        1.38      0.89 o
  -4   5  14        0.02       -0.05      0.93 o
  -3   5  14        7.07        5.35      0.89 o
  -2   5  14        3.81        4.82      0.96 o
  -1   5  14       48.80       55.29      2.19 o
   0   5  14        0.07        0.40      0.87 o
   1   5  14        4.78        4.65      0.97 o
   2   5  14        0.47       -0.05      1.07 o
  -5   6  14        8.99       12.23      1.17 o
  -4   6  14        0.06       -0.05      1.03 o
  -3   6  14        0.58        0.98      1.08 o
  -2   6  14        9.07        7.85      1.23 o
  -1   6  14        6.41        6.58      1.15 o
 -11   0  15        0.38        0.59      1.37 o
  -9   0  15        0.05        0.99      1.03 o
  -7   0  15        2.46        1.28      1.16 o
  -5   0  15       24.76       15.46      2.13 o
  -3   0  15       34.02       31.03      1.55 o
  -1   0  15       45.09       29.45      1.93 o
   1   0  15        0.00        0.26      1.59 o
   3   0  15        1.36        1.24      1.38 o
   5   0  15       90.82      129.87      4.10 o
 -11   1  15        3.38        6.06      1.27 o
 -10   1  15        0.10        0.68      0.95 o
  -9   1  15        2.76        1.21      0.88 o
  -8   1  15        2.93        2.09      0.65 o
  -7   1  15        0.15        0.32      0.67 o
  -6   1  15        2.77        1.82      0.63 o
  -5   1  15       37.54       31.43      1.07 o
  -4   1  15        0.19        1.45      0.95 o
  -3   1  15      118.26       89.85      1.89 o
  -2   1  15       10.31        9.74      1.07 o
  -1   1  15        0.13        0.40      0.99 o
   0   1  15        1.71        3.29      1.06 o
   1   1  15        7.63        6.46      1.09 o
   2   1  15        5.90        5.22      1.17 o
   3   1  15        6.51        8.48      1.21 o
   4   1  15        0.34        2.70      1.28 o
 -11   2  15        2.03        1.14      1.09 o
 -10   2  15        6.00        4.41      1.21 o
  -9   2  15        0.10       -0.05      1.07 o
  -8   2  15        2.66        3.75      0.97 o
  -7   2  15        0.26       -0.03      0.65 o
  -6   2  15       11.15       13.53      0.85 o
  -5   2  15       61.20       53.91      1.56 o
  -4   2  15       24.52       22.72      0.93 o
  -3   2  15        2.37        2.30      0.64 o
  -2   2  15        4.99        3.75      1.09 o
  -1   2  15        1.54        0.08      0.96 o
   0   2  15       10.72       10.63      1.25 o
   1   2  15        2.89        2.95      1.17 o
   2   2  15        3.58        3.02      1.15 o
   3   2  15        0.29        0.68      1.14 o
   4   2  15        0.32        1.11      1.30 o
 -10   3  15        0.01       -0.06      1.22 o
  -9   3  15        1.18        1.89      1.06 o
  -8   3  15        2.28        1.72      1.05 o
  -7   3  15        7.93       10.68      0.82 o
  -6   3  15        4.43        3.20      0.66 o
  -5   3  15       19.38       17.40      1.07 o
  -4   3  15        0.53        0.79      0.86 o
  -3   3  15       46.15       40.56      1.25 o
  -2   3  15       18.60       13.97      1.26 o
  -1   3  15        3.58        2.61      1.09 o
   0   3  15        0.04        0.12      1.06 o
   1   3  15        0.58        0.29      1.20 o
   2   3  15        4.65        4.08      1.26 o
   3   3  15       12.77       15.62      1.39 o
  -9   4  15        0.03       -0.09      1.73 o
  -8   4  15        0.33        0.20      1.12 o
  -7   4  15        1.98        2.56      0.86 o
  -6   4  15        0.15        0.11      0.75 o
  -5   4  15       50.65       51.46      1.22 o
  -4   4  15        0.04        0.63      0.79 o
  -3   4  15        0.10        0.48      0.82 o
  -2   4  15        0.75        1.00      1.14 o
  -1   4  15       13.58       13.57      1.36 o
   0   4  15        0.48        0.29      1.18 o
   1   4  15        3.30        3.09      1.28 o
   2   4  15        0.04        0.62      1.17 o
  -7   5  15        7.33        9.55      1.40 o
  -6   5  15        0.00        0.09      0.94 o
  -5   5  15        2.61        1.93      0.96 o
  -4   5  15        2.56        3.48      1.02 o
  -3   5  15        0.36        0.69      0.95 o
  -2   5  15        5.24        3.73      1.31 o
  -1   5  15        0.00        0.99      1.29 o
   0   5  15        1.67        0.21      1.27 o
 -10   0  16        7.23        8.79      1.60 o
  -8   0  16        5.95        5.41      0.91 o
  -6   0  16       23.12       19.63      1.63 o
  -4   0  16        2.93        3.92      1.37 o
  -2   0  16       29.69       28.45      1.50 o
   0   0  16        8.09        9.91      1.39 o
   2   0  16        3.45        3.05      1.28 o
 -10   1  16        1.85        2.34      1.19 o
  -9   1  16        8.64        9.71      1.22 o
  -8   1  16        3.53        4.58      0.84 o
  -7   1  16        0.16        0.77      0.74 o
  -6   1  16        3.20        3.13      0.77 o
  -5   1  16       12.35       11.21      0.90 o
  -4   1  16        6.95        5.89      0.82 o
  -3   1  16        0.57        0.12      0.98 o
  -2   1  16        2.44        3.20      1.06 o
  -1   1  16        0.12        0.13      1.06 o
   0   1  16        0.65        0.45      1.08 o
   1   1  16        1.08        2.45      1.13 o
   2   1  16        0.08        0.14      1.16 o
   3   1  16        0.15        0.39      1.30 o
 -10   2  16        4.71        4.00      1.25 o
  -9   2  16        1.67        3.23      1.14 o
  -8   2  16        0.28        0.23      0.80 o
  -7   2  16        0.05        0.53      0.68 o
  -6   2  16        1.32        0.78      0.77 o
  -5   2  16        9.17       10.51      0.87 o
  -4   2  16       13.03       12.45      1.17 o
  -3   2  16       17.89       16.72      1.26 o
  -2   2  16        2.86        1.12      0.98 o
  -1   2  16        0.40        0.62      1.07 o
   0   2  16        0.14        0.50      1.08 o
   1   2  16        1.08        1.51      1.17 o
   2   2  16       10.27       12.38      1.32 o
   3   2  16       18.34       25.36      1.65 o
  -9   3  16        9.13       11.17      1.33 o
  -8   3  16        5.58        5.53      1.55 o
  -7   3  16        6.81        7.67      1.00 o
  -6   3  16        0.05        0.05      0.91 o
  -5   3  16       20.30       18.14      1.07 o
  -4   3  16       10.91        8.80      1.16 o
  -3   3  16        0.34        0.45      1.04 o
  -2   3  16        0.03        0.29      1.16 o
  -1   3  16        0.01       -0.06      1.11 o
   0   3  16        0.93        1.35      1.17 o
   1   3  16        2.62        4.13      1.36 o
   2   3  16        1.85        2.03      1.28 o
  -8   4  16        1.58        2.57      1.49 o
  -7   4  16        3.79        2.41      1.34 o
  -6   4  16        1.79        3.32      0.98 o
  -5   4  16        0.13        0.24      0.86 o
  -4   4  16        5.65        3.94      1.12 o
  -3   4  16        0.67        1.08      1.16 o
  -2   4  16        0.11        0.58      1.12 o
  -1   4  16        3.46        4.35      1.21 o
   0   4  16        0.02       -0.06      1.17 o
  -9   0  17        0.10        1.16      1.82 o
  -7   0  17        1.75        1.52      1.01 o
  -5   0  17        2.12        3.44      1.48 o
  -3   0  17        3.50        3.06      1.40 o
  -1   0  17        0.21        0.40      1.32 o
   1   0  17        0.00       -0.08      1.69 o
  -9   1  17        0.61        1.36      1.12 o
  -8   1  17        1.45        1.35      1.01 o
  -7   1  17        2.69        3.29      0.81 o
  -6   1  17        2.35        2.94      0.82 o
  -5   1  17        3.05        2.72      0.75 o
  -4   1  17        1.61        1.84      1.04 o
  -3   1  17        4.20        3.79      1.09 o
  -2   1  17        0.63        0.25      1.09 o
  -1   1  17        0.64        0.14      1.17 o
   0   1  17        2.18        2.34      1.22 o
   1   1  17        0.12       -0.06      1.26 o
   2   1  17        3.74        5.11      1.43 o
  -9   2  17        1.89        2.13      1.15 o
  -8   2  17        0.49       -0.02      1.05 o
  -7   2  17        0.03       -0.04      0.90 o
  -6   2  17        2.04        2.51      1.02 o
  -5   2  17        0.32        0.40      1.03 o
  -4   2  17        1.70        1.62      1.08 o
  -3   2  17        1.22        1.70      1.10 o
  -2   2  17        0.03        1.28      1.18 o
  -1   2  17        0.28       -0.05      1.03 o
   0   2  17        2.40        2.00      1.17 o
   1   2  17        1.03        1.18      1.33 o
  -8   3  17        0.04        0.95      1.62 o
  -7   3  17        7.46        7.31      1.28 o
  -6   3  17        0.24       -0.05      1.09 o
  -5   3  17        0.17        0.48      1.07 o
  -4   3  17        0.16       -0.02      1.16 o
  -3   3  17        0.01        0.19      1.07 o
  -2   3  17        0.42        0.59      1.15 o
  -1   3  17       11.19       15.14      1.58 o
   0   3  17        0.72        0.06      1.29 o
  -5   4  17        0.64        0.36      1.07 o
  -4   4  17        1.53        1.29      1.19 o
  -3   4  17        0.13       -0.06      1.18 o
  -8   0  18        0.11        0.21      1.47 o
  -6   0  18        1.84        5.40      1.62 o
  -4   0  18        1.94        1.24      1.66 o
  -2   0  18        3.86        4.79      1.66 o
   0   0  18        7.38        8.48      2.05 o
  -8   1  18        3.85        3.76      1.09 o
  -7   1  18        0.18        0.64      1.32 o
  -6   1  18        4.94        4.03      1.09 o
  -5   1  18        0.42        0.07      1.10 o
  -4   1  18        4.31        6.72      1.02 o
  -3   1  18        0.87        1.04      1.16 o
  -2   1  18        6.04        7.41      1.28 o
  -1   1  18        1.82        1.94      1.27 o
   0   1  18       18.34       24.17      1.54 o
  -7   2  18        0.50        0.52      1.45 o
  -6   2  18        0.09       -0.05      1.10 o
  -5   2  18        6.25        8.30      1.29 o
  -4   2  18        0.01        0.31      1.14 o
  -3   2  18        0.06       -0.06      1.12 o
  -2   2  18       12.65       14.58      1.41 o
  -1   2  18        0.07        0.60      1.32 o
  -4   3  18        2.46        1.42      1.35 o
  -5   0  19        0.12       -0.09      1.77 o
 
